# Supplementary material for: A class-mismatched TCR bypasses MHC restriction via an unorthodox but fully functional binding geometry
Source: Nat Commun. 2022 Nov 23;13:7189. doi: 10.1038/s41467-022-34896-0 (PMC9691722; doi:10.1038/s41467-022-34896-0)
Supplement: Supplementary file 4 — Source Data [file 41467_2022_34896_MOESM4_ESM.xlsx]

## Sheet: Figure 2b - crossing angles
Class I complex TCR crossing angles	Class II complex TCR crossing angles
42	53.4
41.8	47.2
36.1	48.9
41.1	43.7
51.6	83.5
50.3	40.3
51.7	44.4
30	44
50.3	49.1
36.1	80.3
46.7	48.9
43.3	45.9
43.6	53.1
44	44.4
45.5	48.2
44.7	36.4
43.4	25.3
43	36.9
33.9	39.4
69.3	40.4
69.4	41.4
22.3	45.8
22.5	39.9
22.5	26.1
47.9	56
43.5	25.5
50.4	46.2
45.5	36.1
23.7	36.2
41.9	46
63.6	41.1
58	40.1
47.5	32.2
45.3	32.3
45.2	46.6
41.9	45.3
42	136.9
42.2	137.6
33.5	37.9
32.4	39.6
35.8	46.1
34.1	39.5
34.8	42.1
35.4	33.8
34.7	36.6
35.3	34.3
35.5	33.7
34.5	35.1
32.9	31.4
26.7	35.8
67.3	49.4
68.1	37.7
67	37.5
67.7	81
45.9	24
30.2	25.9
48.5	26
41.3	24
40	24.5
42.3	25.5
48.8
41.2
41.6
60.4
29
66.8
27.5
39.2
39.1
38.7
48.4
57.3
30.4
43.8
33.3
33
32.2
35.8
31.9
31.1
55.6
49.5
34.6
68.8
67.4
50.8
53.4
39.8
42.1
31.2
61.9
60.6
61.5
63.3
63.7
30.6
37.8
39.5
38.9
42.3
41.1
42.6
55.4
47.1
57
57.3
47.6
46.9
47.9
42.1
32
33.6
66.7
18.5
30.2
29
57.8
50.9
33.9
15.2
39.1
54.8
16.1
15.5
127.1
127.8
127.8
42.5
42.6
41.9
44.9
44.4
42
64.4
63
47.5
39
36.7
34.1
70.2
68.9
62.4
27
27
59.5
52.8
52.8
52.8
41.3
41.3
41.5
43.2
41.1
52
81

## Sheet: Figure 2c - binding geometries
Class I complexes					Class II complexes
PDB	r	theta	phi		PDB	r	theta	phi
1_1ao7	29.67	-27.28	4.74		2_1FYT	28.9863	197.325	8.71169
1_1bd2	28.31	-101.3	4.34		2_1J8H	28.819	205.276	7.68672
1_1lp9	29	52.42	6.7		2_1YMM	30.3333	288.634	23.4266
1_1mi5	29.0331	103.984	22.6094		2_1ZGL	28.9457	287.387	11.9172
1_1QRN	29.1976	340.278	4.81586		2_2IAM	28.6169	305.762	9.99753
1_1qse	29.3056	328.004	4.04167		2_2IAN	28.4998	304.422	9.69264
1_1qsf	29.5799	318.331	4.84717		2_2WBJ	30.6581	290.956	23.8662
1_2AK4	30.9694	5.95415	15.4347		2_3O6F	27.7391	192.679	7.83356
1_2BNQ	29.193	117.232	12.8375		2_3PL6	29.9855	176.015	11.4882
1_2bnr	29.2697	119.805	12.595		2_3t0e	27.463	186.751	8.58819
1_2esv	29.0982	80.1899	13.5861		2_4E41	28.3953	310.793	7.50722
1_2gj6	29.2569	5.56752	4.2784		2_4GG6	29.0301	104.893	3.10907
1_2j8u	28.8882	57.3811	9.03243		2_4GRL	30.13	174.285	11.9277
1_2jcc	28.7212	56.4959	8.15659		2_4H1L	29.5064	276.483	10.333
1_2NX5	28.9274	332.129	7.29364		2_4MAY	29.9365	172.605	11.3458
1_2uwe	28.6726	55.52	8.18689		2_4OZF	29.4937	93.4638	6.33774
1_2vlj	29.867	49.0315	14.6597		2_4OZG	28.6454	261.508	1.15965
1_2vlk	29.7354	54.4387	14.641		2_4OZH	28.3846	261.927	1.7293
1_2VLR	29.9474	55.5033	13.9987		2_4OZI	28.5326	62.2193	6.44082
1_2YPL	29.1386	67.3947	10.2844		2_4P4K	30.4762	354.764	14.5253
1_3d39	29.2873	350.115	4.0901		2_4Y19	33.085	155.244	15.884
1_3d3v	29.2171	347.358	3.65466		2_4Y1A	33.3022	149.52	13.5325
1_3DXA	28.6367	131.182	8.30204		2_4Z7U	28.9264	133.514	3.085
1_3GSN	28.6778	113.332	15.2928		2_4Z7V	28.8225	116.088	3.40271
1_3h9s	29.4447	333.804	2.94156		2_4Z7W	28.5738	251.723	2.65562
1_3HG1	27.3034	195.37	4.01953		2_5KS9	27.9405	243.352	1.07636
1_3KPR	28.9093	101.284	25.1491		2_5KSA	29.026	108.066	4.80456
1_3kps	28.872	101.919	25.0242		2_5KSB	29.2069	85.4765	3.62276
1_3kxf	31.4237	2.23266	19.5718		2_6CQL	29.3585	190.683	5.62543
1_3MV7	29.7246	40.2254	6.14643		2_6CQN	29.2323	190.923	5.94955
1_3O4L	27.3726	115.485	3.39625		2_6CQQ	29.4998	190.846	5.93956
1_3PQY	30.3812	82.8805	25.9313		2_6CQR	29.2361	187.378	5.45178
1_3PWP	29.3428	345.03	3.50492		1_1383i	30.4906	110.878	20.9056
1_3QDG	27.4454	149.006	1.74237		2_m_1D9K	27.8766	188.655	5.03135
1_3qdj	27.6007	141.58	1.6626		2_m_1U3H	28.1645	182.181	5.4079
1_3QDM	28.5745	116.204	11.1826		2_m_2PXY	28.0695	187.237	3.58663
1_3qeq	27.736	128.4	4.90103		2_m_2Z31	28.1351	190.047	2.93097
1_3qfj	29.2104	350.153	4.07413		2_m_3C5Z	28.5551	328.108	3.08914
1_3SJV	27.7579	105.301	13.1888		2_m_3C60	29.5276	179.615	11.3556
1_3TJH	30.46	99.44	29.87		2_m_3C6L	28.3565	185.223	8.16481
1_3uts	30.2692	242.682	0.90804		2_m_3MBE	27.7877	280.922	3.0531
1_3utt	29.6115	141.323	4.06252		2_m_3QIB	28.2582	38.1728	3.19108
1_3vxm	29.6657	153.314	8.09876		2_m_3QIU	28.2289	351.918	2.00253
1_3VXR	28.5036	157.576	2.81442		2_m_3QIW	28.1244	358.401	1.76294
1_3vxs	28.6224	135.788	3.48977		2_m_3RDT	29.1371	188.48	10.3035
1_3vxu	26.456	353.782	5.38067		2_m_4P23	29.1454	192.708	10.534
1_4EUP	28.432	80.6591	12.9408		2_m_4P2O	28.1598	55.3151	2.22916
1_4ftv	29.2334	336.814	3.79597		2_m_4P2Q	29.5021	15.5295	6.24857
1_4g8g	29.7605	113.717	25.9901		2_m_4P2R	29.5022	21.1541	5.67661
1_4g9f	30.1889	112.794	26.6123		2_m_4P46	29.2108	191.373	10.7114
1_4jfd	27.1234	180.834	5.90643		2_m_4P5T	28.4306	213.924	8.97393
1_4jfe	27.2353	182.378	5.51638		6bga	28.84	-16.09	3.67
1_4jff	27.1874	184.035	5.72391		6xxx	28	255	10
1_4JRX	31.422	0.19765	18.8257		6voy	28.59	-51.38	9.51
1_4JRY	31.62	-82.99	31.17		6v13	29.19	-46.47	5.75
1_4MJI	26.9641	74.6742	9.43856		6v15	29.14	-44.9	5.87
1_4mnq	28.1287	30.8591	12.5852		6v18	28.5	-53.99	8.03
1_4PRH	29.1729	32.934	6.35549		6v19	28.6	-50.48	8.74
1_4pri	29.4297	27.2542	5.65649		6v1a	28.95	-47.49	8.17
1_4prp	29.673	34.7915	5.72945
1_4qok	27.3457	194.972	4.05968
1_4qrp	28.6701	232.537	4.13276
1_5brz	29.5553	345.905	11.2779
1_5bs0	29.714	346.978	11.4332
1_5c07	29.7439	168.446	4.05742
1_5c08	29.6345	164.88	5.23598
1_5c09	29.8276	160.142	3.6101
1_5c0a	30.3889	149.858	3.08638
1_5c0b	29.789	143.422	5.54349
1_5c0c	30.0499	146.885	4.57997
1_5d2n	28.8984	115.989	15.6069
1_5eu6	28.3925	88.9068	10.1331
1_5euo	29.3229	54.1432	14.8681
1_5hhm	29.5935	53.6585	14.3024
1_5hho	29.6554	55.1135	15.7379
1_5hyj	29.4412	170.669	4.73945
1_5JZI	28.2443	118.963	12.5528
1_5nme	28.1188	25.7643	6.35744
1_5nmf	28.0182	12.1081	6.2654
1_5nmg	28.1013	33.9496	6.41143
1_5nqk	27.9125	72.5175	5.06515
1_6avf	30.3573	264.134	3.51841
1_6avg	27.4302	61.6165	5.56456
1_1383i	30.4906	110.878	20.9056
1_m_1fo0	29.7176	94.1499	18.4754
1_m_1g6r	27.7764	71.2684	11.3699
1_m_1kj2	28.5193	356.403	6.42393
1_m_1lp9	28.5608	57.2514	7.47007
1_m_1mwa	27.7101	69.017	11.6327
1_m_1nam	29.8262	99.5265	19.2535
1_m_2ckb	27.7532	68.5161	10.8833
1_m_2j8u	28.9082	58.1538	8.74594
1_m_2jcc	28.7296	60.5913	8.13908
1_m_2oi9	27.8501	65.0105	16.57
1_m_2ol3	29.8237	84.7405	19.9298
1_m_2uwe	28.6568	57.0355	7.87942
1_m_3pqy	30.2784	82.7344	25.7881
1_m_3rgv	28.1341	137.54	7.34288
1_m_3tf7	29.7443	67.3338	24.7402
1_m_3tfk	29.6812	68.8162	26.2409
1_m_3tjh	29.5153	98.243	29.5342
1_m_3tpu	28.1026	73.2771	17.5189
1_m_4ms8	28.5265	68.9954	17.0081
1_m_4mvb	28.1475	63.4256	14.113
1_m_4mxq	29.93	69.01	20.55
1_m_4n0c	30.24	74.43	23.4063
1_m_4n5e	29.86	75.06	22.16
1oga	29.62	54.61	11.56
3ffc	28.47	-33.02	10.65
4qrr	30.96	86.6	19.17
5d2l	28.73	105.69	17.27
5isz	29.57	47.01	10.03
5ivx	29.96	78.94	22.09
5jhd	29.66	40.41	10.93
5jzi	29.16	123.15	12.32
5m00	29.55	103.72	13.35
5m01	29.46	105.41	14.01
5m02	29.47	106.94	13.28
5men	28.96	31.75	11.79
5nme	29.25	19.14	5.81
5nmf	29.15	3.34	5.84
5nmg	29.21	26.02	5.81
5nqk	28.32	61.67	4.43
5sws	34	118.58	51
5swz	34	117.69	51.23
5tez	30.17	93.63	23.9
5til	29.42	110.89	12.4
5tje	29.55	111.91	12.58
5w1v	30.29	91.4	18.59
5w1w	30.32	91.29	18.98
5wkf	28.66	168.97	2.95
5wkh	28.15	165.96	4.32
5wlg	29.92	68.11	10.64
5xot	29.86	110.89	6.59
5xov	30.65	80.04	5.22
6am5	28.59	-154.24	1.08
6amu	28.77	-61.48	3.05
6avf	31.22	-103.24	4.24
6avg	27.91	52.89	5.55
6bj2	29.79	30.04	12.04
6bj3	29.74	87.89	5.36
6bj8	29.57	90.07	5.24
6d78	27.86	44.33	1.09
6dkp	28.04	88.48	1.07
6eqa	28.45	-154.31	3.92
6eqb	28.03	-161.31	5.43
6gq9	29.48	107.02	13.9
6mtm	30.42	70.49	10.85
6q3s	29.65	118.17	12.64
T4H2	29.71	-37.63	5.65
SILv44	29.92	84.28	8.03
5e6i	30	35.9	16.91
5nht	28.22	58.74	4.88
6vrm	30.5	97.2	19.11
6vrn	31.97	116.7	30.59
6l9l	30.55	109.77	21.33
6vmx	28.78	57.59	7.68
7jwj	30.9	134.5	12.22
7jwi	34	118.04	52.43

## Sheet: Figure 5 - score histogram
Score bin	no. peptides
0.01	0
0.02	0
0.03	0
0.04	0
0.05	0
0.06	0
0.07	0
0.08	0
0.09	0
0.1	0
0.11	0
0.12	0
0.13	0
0.14	0
0.15	0
0.16	0
0.17	6
0.18	104
0.19	713
0.2	2973
0.21	9125
0.22	23337
0.23	52045
0.24	103989
0.25	190206
0.26	325234
0.27	531218
0.28	833803
0.29	1264089
0.3	1853623
0.31	2637431
0.32	3664357
0.33	4978544
0.34	6631031
0.35	8669528
0.36	11135728
0.37	14042922
0.38	17373621
0.39	21055773
0.4	25002366
0.41	29119034
0.42	33330572
0.43	37558410
0.44	41712513
0.45	45666984
0.46	49298304
0.47	52501635
0.48	55168296
0.49	57169295
0.5	58411790
0.51	58858406
0.52	58500691
0.53	57365872
0.54	55551056
0.55	53162095
0.56	50279718
0.57	46998647
0.58	43421232
0.59	39655273
0.6	35800747
0.61	31929178
0.62	28122431
0.63	24469046
0.64	21034416
0.65	17870595
0.66	15020937
0.67	12499287
0.68	10300910
0.69	8403723
0.7	6795400
0.71	5450272
0.72	4331482
0.73	3404470
0.74	2645924
0.75	2033555
0.76	1545876
0.77	1162686
0.78	864333
0.79	636026
0.8	462956
0.81	334547
0.82	240126
0.83	170648
0.84	119461
0.85	82161
0.86	55089
0.87	36829
0.88	24325
0.89	15893
0.9	9839
0.91	5986
0.92	3787
0.93	2375
0.94	1376
0.95	887
0.96	458
0.97	182
0.98	112
0.99	67
1	13

## Sheet: Supp Fig 2 - CDR3 mutations
CDR3b mutations						CDR3a mutations
uM pMHC	RU WT	RU del	RU E101A	RUI106A		uM pMHC	RU WT	RU N100A	RU Y101A
0.3	14.6045	-1.04133	-1.39283	-0.07658		0.3	14.6045	1.10446	1.74288
0.81	28.6014	-0.77175	-0.5574	1.82502		0.81	28.6014	1.47099	2.42337
1.73	53.6746	-0.8529	1.68324	6.33971		1.73	53.6746	2.00683	3.3785
3.77	88.9825	-0.63811	3.09135	11.2269		3.77	88.9825	3.00659	5.04674
7.34	138.675	-0.01968	5.93379	21.3577		7.34	138.675	4.56702	8.2016
15.3	199.957	1.43135	11.8655	39.1209		15.3	199.957	7.16264	13.051
30.71	268.476	4.61708	22.581	67.7877		30.71	268.476	11.4094	23.5069
60.81	337.71	6.29706	38.7275	106.315		60.81	337.71	16.2278	37.7078
112	404.147	9.33871	63.5148	153.532		112	404.147	26.7217	58.3826
225	461.701	11.8387	95.5299	208.831		225	461.701	38.8325	98.4177
0.3	14.6045	0.40516	-1.39283	-0.07658		0.3	14.6045	1.09038	2.19599
0.81	28.6014	0.41892	-0.5574	1.82502		0.81	28.6014	1.68598	3.01039
1.73	51.6772	0.74239	0.01598	4.29222		1.73	51.6772	2.06413	3.48181
3.77	87.0339	1.09546	1.3541	9.54782		3.77	87.0339	3.0562	5.18313
7.34	136.241	1.86092	4.08868	18.8196		7.34	136.241	4.61617	8.24963
15.3	196.663	2.79279	9.89843	36.086		15.3	196.663	7.2723	14.016
30.71	264.353	4.69171	19.7492	64.9168		30.71	264.353	11.6962	23.5886
60.81	333.083	5.98305	35.8845	103.841		60.81	333.083	16.8871	37.8549
112	398.129	9.23037	59.7958	149.282		112	398.129	27.173	62.3937
225	455.569	11.6737	91.888	199.651		225	455.569	39.331	89.8195

## Sheet: Supp Fig 3 - HLA mutations
TIL1383I binding					HCV1406 binding
WT		R65A			WT		R65A
uM pMHC	RU	uM pMHC	RU		uM pMHC	RU	uM pMHC	RU
0.786	29.198	0.745	11.8512		0.727	14.2276	0.768	0.32537
1.714	52.2648	1.684	22.529		2.046	26.2268	1.885	0.77555
3.347	87.5952	3.418	40.2687		4.663	42.8201	4.026	1.2631
6.786	137.292	6.643	68.3217		9.365	67.6226	8.089	1.91308
13.714	198.637	13.878	108.62		17.263	99.1343	16.156	3.27081
27.459	267.413	27.173	161.718		34.24	135.99	31.628	5.88857
55.071	336.795	53.173	222.788		60.804	174.822	61.865	10.5899
105.337	404.335	105.449	290.522		117.88	213.701	133.462	19.669
213.612	462.188	218.418	353.275		232.809	251.772	231.296	35.2828
0.786	30.3225	0.745	12.0811		0.727	14.5151	0.768	0.46817
1.714	53.2789	1.684	22.6084		2.046	25.4707	1.885	0.97825
3.347	88.2254	3.418	40.5545		4.663	42.2939	4.026	1.38155
6.786	137.429	6.643	68.6598		9.365	66.2733	8.089	2.07653
13.714	198.755	13.878	108.858		17.263	96.9431	16.156	3.25002
27.459	267.328	27.173	161.963		34.24	132.732	31.628	5.93189
55.071	337.058	53.173	222.618		60.804	171.166	61.865	10.737
105.337	405.239	105.449	291.213		117.88	209.825	133.462	19.6603
213.612	462.574	218.418	354.178		232.809	247.805	231.296	35.0052

## Sheet: Supp Fig 5a,b - titrations
S3-4 titration					TIL1383I titration
uM Tyr/A2	RU	uM Tax/A2	RU		uM Tyr/A2	RU	uM Tax/A2	RU
0.36	32.5	0.7	156		0.36	68.7	0.7	9.4
0.73	61.4	2.78	323.6		0.73	134.6	2.78	23.5
1.45	110.7	11.12	492.9		1.45	246.5	11.12	39.3
2.91	189.1	44.5	669.1		2.91	422.1	44.5	61.5
5.81	290.4	178	843.1		5.81	652.1	178	70.9
11.62	414.4				11.62	942.6
23.25	541				23.25	1255
46.5	656.6				46.5	1557.1
93	752.3				93	1810.8
186	816.3				186	1967.8
0.36	32.2				0.36	75.6
0.73	60.4				0.73	139.4
1.45	109.4				1.45	248.7
2.91	186.5				2.91	417.8
5.81	286.6				5.81	639.7
11.62	410.7				11.62	922.7
23.25	535.2				23.25	1220.5
46.5	651.5				46.5	1512.2
93	745.3				93	1748.7
186	810.9				186	1898.4

## Sheet: Supp Fig 5d - kinetics
S3-4 surface					TIL1383I surface
time	S7T delta RU	time	D3R delta RU		time	S7T delta RU	time	D3R delta RU
0.1	0.23	0.1	-0.1		0.1	-0.4	0.1	0.8
0.2	0.119	0.2	-0.059		0.2	-0.4	0.2	0.8
0.3	0.119	0.3	-0.069		0.3	-0.4	0.3	0.7
0.4	0.109	0.4	-0.03		0.4	-0.4	0.4	0.8
0.5	0.119	0.5	-0.03		0.5	-0.4	0.5	0.7
0.6	0.119	0.6	-0.03		0.6	-0.4	0.6	0.7
0.7	0.131	0.7	-0.03		0.7	-0.4	0.7	0.7
0.8	0.119	0.8	-0.03		0.8	-0.4	0.8	0.7
0.9	0.131	0.9	-0.02		0.9	-0.4	0.9	0.7
1	0.141	1	-0.02		1	-0.4	1	0.7
1.1	0.12	1.1	0.02		1.1	-0.4	1.1	0.7
1.2	0.078	1.2	0.075		1.2	-0.4	1.2	0.7
1.3	0.049	1.3	0.06		1.3	-0.4	1.3	0.7
1.4	0.045	1.4	0.06		1.4	-0.4	1.4	0.7
1.5	0.047	1.5	0.064		1.5	-0.4	1.5	0.7
1.6	0.032	1.6	0.066		1.6	-0.4	1.6	0.7
1.7	0.024	1.7	0.056		1.7	-0.4	1.7	0.7
1.8	0.031	1.8	0.046		1.8	-0.4	1.8	0.7
1.9	0.027	1.9	0.044		1.9	-0.4	1.9	0.7
2	0.02	2	0.046		2	-0.4	2	0.7
2.1	0.016	2.1	0.04		2.1	-0.4	2.1	0.7
2.2	0.016	2.2	0.05		2.2	-0.4	2.2	0.7
2.3	0.01	2.3	0.06		2.3	-0.4	2.3	0.7
2.4	0.01	2.4	0.06		2.4	-0.4	2.4	0.7
2.5	0.01	2.5	0.06		2.5	-0.4	2.5	0.7
2.6	0.006	2.6	0.054		2.6	-0.4	2.6	0.7
2.7	0	2.7	0.066		2.7	-0.4	2.7	0.7
2.8	0.004	2.8	0.064		2.8	-0.4	2.8	0.7
2.9	0.01	2.9	0.07		2.9	-0.4	2.9	0.7
3	0.006	3	0.07		3	-0.4	3	0.7
3.1	0	3.1	0.066		3.1	-0.4	3.1	0.7
3.2	0	3.2	0.064		3.2	-0.4	3.2	0.7
3.3	0	3.3	0.066		3.3	-0.4	3.3	0.7
3.4	-0.008	3.4	0.05		3.4	-0.4	3.4	0.7
3.5	-0.037	3.5	0.06		3.5	-0.4	3.5	0.7
3.6	-0.039	3.6	0.064		3.6	-0.4	3.6	0.7
3.7	-0.039	3.7	0.07		3.7	-0.4	3.7	0.7
3.8	-0.044	3.8	0.081		3.8	-0.4	3.8	0.7
3.9	-0.046	3.9	0.077		3.9	-0.4	3.9	0.7
4	-0.039	4	0.075		4	-0.4	4	0.7
4.1	-0.039	4.1	0.057		4.1	-0.4	4.1	0.7
4.2	-0.034	4.2	0.017		4.2	-0.4	4.2	0.7
4.3	-0.036	4.3	0.021		4.3	-0.4	4.3	0.7
4.4	-0.029	4.4	0.025		4.4	-0.4	4.4	0.7
4.5	-0.039	4.5	0.027		4.5	-0.4	4.5	0.7
4.6	-0.039	4.6	0.03		4.6	-0.4	4.6	0.7
4.7	-0.029	4.7	0.021		4.7	-0.4	4.7	0.7
4.8	-0.02	4.8	0.021		4.8	-0.4	4.8	0.7
4.9	-0.02	4.9	0.021		4.9	-0.4	4.9	0.7
5	-0.01	5	0.021		5	-0.4	5	0.7
5.1	-0.006	5.1	0.025		5.1	-0.4	5.1	0.6
5.2	0.01	5.2	0.03		5.2	-0.4	5.2	0.6
5.3	0.01	5.3	0.027		5.3	-0.4	5.3	0.6
5.4	0.01	5.4	0.021		5.4	-0.4	5.4	0.6
5.5	0.021	5.5	0.011		5.5	-0.4	5.5	0.6
5.6	0.039	5.6	0.011		5.6	-0.4	5.6	0.6
5.7	0.039	5.7	0.007		5.7	-0.4	5.7	0.6
5.8	0.029	5.8	0.001		5.8	-0.4	5.8	0.6
5.9	0.029	5.9	0.001		5.9	-0.4	5.9	0.6
6	0.025	6	0.021		6	-0.4	6	0.6
6.1	0.014	6.1	0.059		6.1	-0.4	6.1	0.6
6.2	0.021	6.2	0.068		6.2	-0.4	6.2	0.6
6.3	0.052	6.3	0.062		6.3	-0.4	6.3	0.6
6.4	0.064	6.4	0.066		6.4	-0.4	6.4	0.6
6.5	0.064	6.5	0.087		6.5	-0.4	6.5	0.6
6.6	0.074	6.6	0.099		6.6	-0.4	6.6	0.6
6.7	0.084	6.7	0.095		6.7	-0.3	6.7	0.6
6.8	0.098	6.8	0.089		6.8	-0.3	6.8	0.5
6.9	0.115	6.9	0.087		6.9	-0.3	6.9	0.5
7	0.139	7	0.111		7	-0.3	7	0.5
7.1	0.216	7.1	0.178		7.1	-0.3	7.1	0.5
7.2	0.345	7.2	0.347		7.2	-0.3	7.2	0.5
7.3	0.446	7.3	0.641		7.3	-0.3	7.3	0.5
7.4	0.267	7.4	0.543		7.4	-0.3	7.4	0.5
7.5	-0.123	7.5	0.023		7.5	-0.3	7.5	0.5
7.6	-0.405	7.6	-0.284		7.6	-0.3	7.6	0.5
7.7	-0.677	7.7	-0.64		7.7	-0.3	7.7	0.5
7.8	-0.731	7.8	-0.748		7.8	-0.3	7.8	0.5
7.9	-0.713	7.9	-0.693		7.9	-0.3	7.9	0.5
8	-0.611	8	-0.596		8	-0.3	8	0.5
8.1	-0.471	8.1	-0.472		8.1	-0.3	8.1	0.4
8.2	-0.284	8.2	-0.286		8.2	-0.3	8.2	0.4
8.3	-0.118	8.3	-0.1		8.3	-0.3	8.3	0.4
8.4	0.009	8.4	0.034		8.4	-0.3	8.4	0.4
8.5	0.092	8.5	0.141		8.5	-0.3	8.5	0.4
8.6	0.138	8.6	0.216		8.6	-0.3	8.6	0.4
8.7	0.199	8.7	0.262		8.7	-0.3	8.7	0.4
8.8	0.215	8.8	0.267		8.8	-0.3	8.8	0.4
8.9	0.197	8.9	0.252		8.9	-0.3	8.9	0.4
9	0.156	9	0.226		9	-0.3	9	0.4
9.1	0.141	9.1	0.206		9.1	-0.3	9.1	0.4
9.2	0.122	9.2	0.187		9.2	-0.3	9.2	0.4
9.3	0.096	9.3	0.169		9.3	-0.3	9.3	0.4
9.4	0.084	9.4	0.165		9.4	-0.3	9.4	0.4
9.5	0.074	9.5	0.142		9.5	-0.3	9.5	0.4
9.6	0.068	9.6	0.116		9.6	-0.3	9.6	0.4
9.7	0.068	9.7	0.111		9.7	-0.4	9.7	0.4
9.8	0.068	9.8	0.101		9.8	-0.4	9.8	0.3
9.9	0.059	9.9	0.096		9.9	-0.4	9.9	0.4
10	0.059	10	0.095		10	-0.4	10	0.4
10.1	0.049	10.1	0.089		10.1	-0.4	10.1	0.3
10.2	0.049	10.2	0.085		10.2	-0.4	10.2	0.3
10.3	0.049	10.3	0.089		10.3	-0.4	10.3	0.3
10.4	0.045	10.4	0.081		10.4	-0.4	10.4	0.3
10.5	0.035	10.5	0.07		10.5	-0.4	10.5	0.3
10.6	0.029	10.6	0.079		10.6	-0.4	10.6	0.3
10.7	0.029	10.7	0.075		10.7	-0.4	10.7	0.3
10.8	0.029	10.8	0.07		10.8	-0.4	10.8	0.3
10.9	0.025	10.9	0.07		10.9	-0.4	10.9	0.3
11	0.02	11	0.077		11	-0.4	11	0.3
11.1	0.027	11.1	0.093		11.1	-0.4	11.1	0.4
11.2	0.039	11.2	0.099		11.2	-0.4	11.2	0.4
11.3	0.053	11.3	0.095		11.3	-0.4	11.3	0.4
11.4	0.049	11.4	0.085		11.4	-0.4	11.4	0.4
11.5	0.045	11.5	0.079		11.5	-0.4	11.5	0.4
11.6	0.039	11.6	0.079		11.6	-0.3	11.6	0.4
11.7	0.035	11.7	0.075		11.7	-0.3	11.7	0.4
11.8	0.029	11.8	0.066		11.8	-0.3	11.8	0.4
11.9	0.02	11.9	0.06		11.9	-0.3	11.9	0.4
12	0.016	12	0.056		12	-0.3	12	0.4
12.1	0.01	12.1	0.05		12.1	-0.3	12.1	0.4
12.2	0.006	12.2	0.05		12.2	-0.3	12.2	0.4
12.3	0.004	12.3	0.04		12.3	-0.3	12.3	0.4
12.4	0.006	12.4	0.05		12.4	-0.3	12.4	0.5
12.5	0	12.5	0.05		12.5	-0.3	12.5	0.5
12.6	0.004	12.6	0.054		12.6	-0.2	12.6	0.5
12.7	0.01	12.7	0.056		12.7	-0.1	12.7	0.6
12.8	0.014	12.8	0.05		12.8	0.2	12.8	0.8
12.9	0.02	12.9	0.05		12.9	0.3	12.9	0.7
13	0.02	13	0.05		13	-0.3	13	0.2
13.1	0.02	13.1	0.045		13.1	-0.6	13.1	0
13.2	0.029	13.2	0.05		13.2	-1	13.2	-0.3
13.3	0.025	13.3	0.05		13.3	-1.1	13.3	-0.4
13.4	0.02	13.4	0.05		13.4	-1.1	13.4	-0.4
13.5	0.02	13.5	0.05		13.5	-1	13.5	-0.3
13.6	0.02	13.6	0.034		13.6	-0.9	13.6	-0.2
13.7	0.02	13.7	0.029		13.7	-0.7	13.7	0
13.8	0.02	13.8	0.04		13.8	-0.5	13.8	0.2
13.9	0.006	13.9	0.029		13.9	-0.3	13.9	0.3
14	0	14	0.025		14	-0.2	14	0.4
14.1	0	14.1	0.03		14.1	-0.1	14.1	0.5
14.2	0	14.2	0.03		14.2	-0.1	14.2	0.5
14.3	-0.004	14.3	0.027		14.3	-0.1	14.3	0.6
14.4	-0.01	14.4	0.021		14.4	-0.1	14.4	0.5
14.5	-0.01	14.5	0.021		14.5	-0.1	14.5	0.5
14.6	-0.014	14.6	0.021		14.6	-0.1	14.6	0.5
14.7	-0.02	14.7	0.027		14.7	-0.1	14.7	0.5
14.8	-0.02	14.8	0.025		14.8	-0.1	14.8	0.5
14.9	-0.02	14.9	0.027		14.9	-0.1	14.9	0.5
15	-0.023	15	0.021		15	-0.2	15	0.5
15.1	-0.025	15.1	0.021		15.1	-0.2	15.1	0.5
15.2	-0.023	15.2	0.027		15.2	-0.2	15.2	0.5
15.3	-0.02	15.3	0.017		15.3	-0.2	15.3	0.5
15.4	-0.024	15.4	0.017		15.4	-0.2	15.4	0.5
15.5	-0.031	15.5	0.011		15.5	-0.2	15.5	0.5
15.6	-0.035	15.6	0.006		15.6	-0.2	15.6	0.5
15.7	-0.035	15.7	-0.005		15.7	-0.2	15.7	0.4
15.8	-0.041	15.8	-0.024		15.8	-0.2	15.8	0.4
15.9	-0.055	15.9	-0.03		15.9	-0.2	15.9	0.4
16	-0.061	16	-0.034		16	-0.2	16	0.4
16.1	-0.064	16.1	-0.04		16.1	-0.2	16.1	0.4
16.2	-0.07	16.2	-0.04		16.2	-0.2	16.2	0.4
16.3	-0.07	16.3	-0.044		16.3	-0.2	16.3	0.4
16.4	-0.07	16.4	-0.05		16.4	-0.2	16.4	0.4
16.5	-0.08	16.5	-0.063		16.5	-0.2	16.5	0.4
16.6	-0.08	16.6	-0.069		16.6	-0.2	16.6	0.4
16.7	-0.084	16.7	-0.073		16.7	-0.2	16.7	0.4
16.8	-0.09	16.8	-0.079		16.8	-0.2	16.8	0.4
16.9	-0.1	16.9	-0.079		16.9	-0.2	16.9	0.4
17	-0.1	17	-0.083		17	-0.2	17	0.4
17.1	-0.1	17.1	-0.089		17.1	-0.2	17.1	0.4
17.2	-0.1	17.2	-0.089		17.2	-0.2	17.2	0.4
17.3	-0.1	17.3	-0.089		17.3	-0.2	17.3	0.4
17.4	-0.104	17.4	-0.089		17.4	-0.2	17.4	0.4
17.5	-0.109	17.5	-0.085		17.5	-0.3	17.5	0.4
17.6	-0.109	17.6	-0.087		17.6	-0.3	17.6	0.4
17.7	-0.109	17.7	-0.103		17.7	-0.3	17.7	0.4
17.8	-0.109	17.8	-0.105		17.8	-0.3	17.8	0.4
17.9	-0.109	17.9	-0.103		17.9	-0.3	17.9	0.4
18	-0.128	18	-0.11		18	-0.3	18	0.4
18.1	-0.141	18.1	-0.11		18.1	-0.3	18.1	0.4
18.2	-0.141	18.2	-0.115		18.2	-0.3	18.2	0.4
18.3	-0.15	18.3	-0.108		18.3	-0.3	18.3	0.4
18.4	-0.146	18.4	-0.108		18.4	-0.3	18.4	0.4
18.5	-0.143	18.5	-0.104		18.5	-0.3	18.5	0.4
18.6	-0.155	18.6	-0.098		18.6	-0.3	18.6	0.4
18.7	-0.148	18.7	-0.098		18.7	-0.3	18.7	0.4
18.8	-0.145	18.8	-0.095		18.8	-0.3	18.8	0.3
18.9	-0.135	18.9	-0.1		18.9	-0.3	18.9	0.3
19	-0.135	19	-0.096		19	-0.3	19	0.3
19.1	-0.129	19.1	-0.091		19.1	-0.3	19.1	0.3
19.2	-0.125	19.2	-0.087		19.2	-0.3	19.2	0.3
19.3	-0.127	19.3	-0.081		19.3	-0.3	19.3	0.3
19.4	-0.117	19.4	-0.077		19.4	-0.3	19.4	0.3
19.5	-0.107	19.5	-0.067		19.5	-0.3	19.5	0.3
19.6	-0.111	19.6	-0.061		19.6	-0.3	19.6	0.3
19.7	-0.107	19.7	-0.067		19.7	-0.3	19.7	0.3
19.8	-0.096	19.8	-0.057		19.8	-0.3	19.8	0.3
19.9	-0.09	19.9	-0.052		19.9	-0.3	19.9	0.3
20	-0.096	20	-0.047		20	-0.3	20	0.3
20.1	-0.086	20.1	-0.036		20.1	-0.3	20.1	0.3
20.2	-0.08	20.2	-0.03		20.2	-0.3	20.2	0.3
20.3	-0.076	20.3	-0.04		20.3	-0.3	20.3	0.3
20.4	-0.08	20.4	-0.036		20.4	-0.3	20.4	0.3
20.5	-0.076	20.5	-0.026		20.5	-0.3	20.5	0.3
20.6	-0.066	20.6	-0.026		20.6	-0.3	20.6	0.3
20.7	-0.066	20.7	-0.016		20.7	-0.3	20.7	0.3
20.8	-0.057	20.8	-0.02		20.8	-0.3	20.8	0.2
20.9	-0.051	20.9	-0.011		20.9	-0.3	20.9	0.2
21	-0.046	21	-0.012		21	-0.3	21	0.2
21.1	-0.045	21.1	-0.001		21.1	-0.3	21.1	0.2
21.2	-0.035	21.2	0.004		21.2	-0.4	21.2	0.2
21.3	-0.025	21.3	0.005		21.3	-0.4	21.3	0.2
21.4	-0.02	21.4	0.015		21.4	-0.4	21.4	0.2
21.5	-0.025	21.5	0.025		21.5	-0.4	21.5	0.2
21.6	-0.016	21.6	0.034		21.6	-0.4	21.6	0.2
21.7	-0.006	21.7	0.044		21.7	-0.4	21.7	0.2
21.8	0	21.8	0.05		21.8	-0.4	21.8	0.2
21.9	0	21.9	0.044		21.9	-0.4	21.9	0.2
22	-0.006	22	0.046		22	-0.4	22	0.2
22.1	0	22.1	0.044		22.1	-0.4	22.1	0.2
22.2	0	22.2	0.05		22.2	-0.4	22.2	0.2
22.3	0.005	22.3	0.05		22.3	-0.4	22.3	0.2
22.4	0	22.4	0.04		22.4	-0.4	22.4	0.2
22.5	0	22.5	0.04		22.5	-0.4	22.5	0.1
22.6	0	22.6	0.036		22.6	-0.5	22.6	0.2
22.7	0	22.7	0.03		22.7	-0.5	22.7	0.2
22.8	0.004	22.8	0.03		22.8	-0.5	22.8	0.1
22.9	0.01	22.9	0.023		22.9	-0.5	22.9	0.1
23	0.01	23	0.029		23	-0.5	23	0.1
23.1	0.014	23.1	0.029		23.1	-0.5	23.1	0.1
23.2	0.014	23.2	0.029		23.2	-0.5	23.2	0.1
23.3	0.02	23.3	0.029		23.3	-0.5	23.3	0.1
23.4	0.02	23.4	0.032		23.4	-0.5	23.4	0.1
23.5	0.02	23.5	0.038		23.5	-0.5	23.5	0.1
23.6	0.02	23.6	0.038		23.6	-0.5	23.6	0.1
23.7	0.023	23.7	0.05		23.7	-0.5	23.7	0.1
23.8	0.025	23.8	0.05		23.8	-0.5	23.8	0.1
23.9	0.023	23.9	0.05		23.9	-0.5	23.9	0.1
24	0.029	24	0.05		24	-0.5	24	0.1
24.1	0.029	24.1	0.05		24.1	-0.5	24.1	0.1
24.2	0.029	24.2	0.05		24.2	-0.5	24.2	0.1
24.3	0.029	24.3	0.05		24.3	-0.5	24.3	0.1
24.4	0.029	24.4	0.05		24.4	-0.5	24.4	0.1
24.5	0.029	24.5	0.05		24.5	-0.5	24.5	0.1
24.6	0.025	24.6	0.056		24.6	-0.5	24.6	0.1
24.7	0.02	24.7	0.05		24.7	-0.5	24.7	0.1
24.8	0.02	24.8	0.05		24.8	-0.5	24.8	0.1
24.9	0.023	24.9	0.05		24.9	-0.5	24.9	0.1
25	0.025	25	0.046		25	-0.4	25	0.1
25.1	0.02	25.1	0.05		25.1	-0.4	25.1	0.1
25.2	0.023	25.2	0.05		25.2	-0.4	25.2	0.2
25.3	0.029	25.3	0.044		25.3	-0.4	25.3	0.2
25.4	0.029	25.4	0.046		25.4	-0.4	25.4	0.2
25.5	0.029	25.5	0.04		25.5	-0.4	25.5	0.2
25.6	0.025	25.6	0.054		25.6	-0.4	25.6	0.2
25.7	0.02	25.7	0.056		25.7	-0.4	25.7	0.2
25.8	0.02	25.8	0.04		25.8	-0.4	25.8	0.2
25.9	0.02	25.9	0.036		25.9	-0.4	25.9	0.2
26	0.02	26	0.03		26	-0.4	26	0.2
26.1	0.02	26.1	0.027		26.1	-0.4	26.1	0.2
26.2	0.025	26.2	0.021		26.2	-0.4	26.2	0.2
26.3	0.02	26.3	0.017		26.3	-0.4	26.3	0.2
26.4	0.02	26.4	0.011		26.4	-0.4	26.4	0.2
26.5	0.006	26.5	0.011		26.5	-0.4	26.5	0.2
26.6	0	26.6	0.011		26.6	-0.4	26.6	0.2
26.7	-0.004	26.7	0.011		26.7	-0.4	26.7	0.2
26.8	-0.01	26.8	0.011		26.8	-0.4	26.8	0.2
26.9	-0.01	26.9	0.011		26.9	-0.4	26.9	0.2
27	-0.01	27	0.021		27	-0.4	27	0.2
27.1	-0.01	27.1	0.025		27.1	-0.4	27.1	0.3
27.2	-0.01	27.2	0.021		27.2	-0.3	27.2	0.3
27.3	-0.01	27.3	0.027		27.3	-0.4	27.3	0.3
27.4	0	27.4	0.011		27.4	-0.4	27.4	0.3
27.5	0	27.5	0.021		27.5	-0.4	27.5	0.3
27.6	0	27.6	0.021		27.6	-0.4	27.6	0.3
27.7	0	27.7	0.034		27.7	-0.3	27.7	0.3
27.8	0	27.8	0.04		27.8	-0.3	27.8	0.3
27.9	-0.005	27.9	0.05		27.9	-0.3	27.9	0.3
28	0	28	0.05		28	-0.3	28	0.3
28.1	0	28.1	0.05		28.1	-0.4	28.1	0.3
28.2	0	28.2	0.056		28.2	-0.4	28.2	0.3
28.3	0	28.3	0.05		28.3	-0.4	28.3	0.3
28.4	0	28.4	0.056		28.4	-0.4	28.4	0.3
28.5	0	28.5	0.05		28.5	-0.4	28.5	0.3
28.6	0	28.6	0.046		28.6	-0.4	28.6	0.3
28.7	0.01	28.7	0.04		28.7	-0.4	28.7	0.3
28.8	0.006	28.8	0.04		28.8	-0.4	28.8	0.3
28.9	0.006	28.9	0.036		28.9	-0.4	28.9	0.2
29	0	29	0.029		29	-0.4	29	0.2
29.1	-0.004	29.1	0.029		29.1	-0.4	29.1	0.2
29.2	-0.01	29.2	0.029		29.2	-0.4	29.2	0.2
29.3	-0.01	29.3	0.019		29.3	-0.4	29.3	0.2
29.4	0	29.4	0.023		29.4	-0.4	29.4	0.2
29.5	0	29.5	0.03		29.5	-0.4	29.5	0.2
29.6	-0.01	29.6	0.026		29.6	-0.4	29.6	0.2
29.7	-0.004	29.7	0.023		29.7	-0.4	29.7	0.1
29.8	-0.01	29.8	0.036		29.8	-0.4	29.8	0.1
29.9	-0.006	29.9	0.051		29.9	-0.5	29.9	0.1
30	-0.014	30	0.073		30	-0.5	30	0.1
30.1	-0.006	30.1	0.077		30.1	-0.5	30.1	0.1
30.2	-0.004	30.2	0.068		30.2	-0.5	30.2	0.1
30.3	0.012	30.3	0.056		30.3	-0.5	30.3	0.1
30.4	0.021	30.4	0.048		30.4	-0.5	30.4	0.1
30.5	0.006	30.5	0.041		30.5	-0.5	30.5	0
30.6	-0.012	30.6	0.032		30.6	-0.5	30.6	0
30.7	-0.024	30.7	0.029		30.7	-0.5	30.7	0
30.8	-0.02	30.8	0.023		30.8	-0.5	30.8	0
30.9	-0.02	30.9	0.004		30.9	-0.5	30.9	0
31	-0.021	31	-0.041		31	-0.5	31	0
31.1	-0.051	31.1	-0.081		31.1	-0.5	31.1	0
31.2	-0.081	31.2	-0.072		31.2	-0.4	31.2	0
31.3	-0.125	31.3	-0.042		31.3	-0.4	31.3	0
31.4	-0.141	31.4	-0.026		31.4	-0.4	31.4	0
31.5	-0.174	31.5	0.008		31.5	-0.3	31.5	0
31.6	-0.182	31.6	0.025		31.6	-0.2	31.6	0
31.7	-0.182	31.7	0.066		31.7	-0.2	31.7	0.1
31.8	-0.15	31.8	0.112		31.8	-0.1	31.8	0.1
31.9	-0.098	31.9	0.165		31.9	-0.1	31.9	0.2
32	-0.067	32	0.23		32	-0.1	32	0.2
32.1	-0.025	32.1	0.25		32.1	0	32.1	0.3
32.2	0.037	32.2	0.243		32.2	0	32.2	0.3
32.3	0.076	32.3	0.259		32.3	0	32.3	0.4
32.4	0.133	32.4	0.344		32.4	0	32.4	0.4
32.5	0.185	32.5	0.352		32.5	0	32.5	0.4
32.6	0.226	32.6	4.248		32.6	0.1	32.6	0.5
32.7	0.217	32.7	44.267		32.7	0.1	32.7	0.5
32.8	0.292	32.8	102.631		32.8	0.1	32.8	0.5
32.9	0.245	32.9	151.321		32.9	0	32.9	0.5
33	0.452	33	193.439		33	0	33	0.5
33.1	13.445	33.1	232.487		33.1	0	33.1	0.5
33.2	51.59	33.2	269.439		33.2	0	33.2	0.6
33.3	91.769	33.3	304.22		33.3	0	33.3	0.6
33.4	128.625	33.4	330.35		33.4	0.1	33.4	0.5
33.5	164.291	33.5	326.39		33.5	1.6	33.5	0.5
33.6	198.874	33.6	301.09		33.6	6.2	33.6	0.5
33.7	232.3	33.7	290.744		33.7	14.2	33.7	0.5
33.8	263.651	33.8	289.823		33.8	24.6	33.8	0.5
33.9	280.679	33.9	294.066		33.9	36.4	33.9	0.7
34	277.571	34	301.42		34	48.2	34	3.3
34.1	273.918	34.1	310.42		34.1	59.9	34.1	8.2
34.2	276.764	34.2	320.05		34.2	71	34.2	15.4
34.3	283.025	34.3	329.53		34.3	81	34.3	23.5
34.4	291.687	34.4	338.93		34.4	90.3	34.4	32.3
34.5	301.76	34.5	347.77		34.5	99	34.5	40.6
34.6	312.56	34.6	355.93		34.6	107	34.6	48.2
34.7	323.31	34.7	363.61		34.7	114.3	34.7	55.1
34.8	333.88	34.8	370.99		34.8	121.5	34.8	61.5
34.9	343.96	34.9	377.51		34.9	128.1	34.9	66.8
35	353.35	35	383.56		35	134.6	35	71.6
35.1	361.9	35.1	389.15		35.1	140.6	35.1	75.9
35.2	370.19	35.2	394.28		35.2	146.9	35.2	79.8
35.3	377.56	35.3	399		35.3	152.7	35.3	83.4
35.4	384.39	35.4	403.3		35.4	158.4	35.4	86.8
35.5	390.73	35.5	407.1		35.5	164.1	35.5	89.7
35.6	396.45	35.6	410.76		35.6	169.8	35.6	92.4
35.7	402.08	35.7	414.2		35.7	175	35.7	95
35.8	407.05	35.8	417.14		35.8	180.3	35.8	97.5
35.9	411.31	35.9	419.93		35.9	185.4	35.9	99.9
36	415.52	36	422.59		36	190.5	36	102.1
36.1	419.43	36.1	424.89		36.1	195.6	36.1	104.3
36.2	422.9	36.2	427.15		36.2	200.6	36.2	106.3
36.3	426.16	36.3	429.09		36.3	205.6	36.3	108.3
36.4	429.08	36.4	431		36.4	210.4	36.4	110.2
36.5	431.9	36.5	432.63		36.5	215.1	36.5	112
36.6	434.43	36.6	434.26		36.6	219.7	36.6	113.7
36.7	436.82	36.7	435.72		36.7	224.4	36.7	115.5
36.8	439.04	36.8	437.13		36.8	228.9	36.8	117.1
36.9	441.02	36.9	438.36		36.9	233.4	36.9	118.7
37	442.78	37	439.57		37	237.8	37	120.2
37.1	444.48	37.1	440.74		37.1	242.2	37.1	121.8
37.2	446.15	37.2	441.56		37.2	246.5	37.2	123.2
37.3	447.77	37.3	442.49		37.3	250.7	37.3	124.7
37.4	449.15	37.4	443.4		37.4	254.8	37.4	126.1
37.5	450.42	37.5	444.34		37.5	259	37.5	127.6
37.6	451.68	37.6	445.14		37.6	263.1	37.6	128.9
37.7	452.89	37.7	445.84		37.7	267.1	37.7	130.3
37.8	454.08	37.8	446.58		37.8	271.1	37.8	131.5
37.9	455.04	37.9	447.36		37.9	275	37.9	132.7
38	456	38	447.88		38	278.9	38	133.9
38.1	456.9	38.1	448.31		38.1	282.7	38.1	135
38.2	457.68	38.2	448.86		38.2	286.4	38.2	136.2
38.3	458.48	38.3	449.34		38.3	290	38.3	137.3
38.4	459.17	38.4	449.85		38.4	293.6	38.4	138.4
38.5	459.85	38.5	450.38		38.5	297.2	38.5	139.3
38.6	460.5	38.6	450.78		38.6	300.6	38.6	140.3
38.7	461.14	38.7	451.19		38.7	303.9	38.7	141.2
38.8	461.79	38.8	451.57		38.8	306.7	38.8	142.1
38.9	462.4	38.9	452.02		38.9	306.5	38.9	143
39	463.01	39	452.41		39	284.3	39	144
39.1	463.48	39.1	452.79		39.1	230.7	39.1	144.6
39.2	463.98	39.2	453.2		39.2	195.6	39.2	144.8
39.3	464.44	39.3	453.52		39.3	173.7	39.3	144.9
39.4	464.9	39.4	453.89		39.4	159.6	39.4	138.3
39.5	465.38	39.5	454.24		39.5	151	39.5	108.4
39.6	465.84	39.6	454.61		39.6	146	39.6	77.7
39.7	466.28	39.7	454.9		39.7	143.4	39.7	56.6
39.8	466.7	39.8	455.19		39.8	142.4	39.8	41.2
39.9	467.09	39.9	455.51		39.9	142.6	39.9	30.5
40	467.4	40	455.83		40	143.5	40	23.3
40.1	467.74	40.1	456.14		40.1	144.6	40.1	18.5
40.2	468.08	40.2	456.43		40.2	146.4	40.2	15.5
40.3	468.42	40.3	456.67		40.3	148.2	40.3	13.5
40.4	468.74	40.4	456.91		40.4	150.1	40.4	12.2
40.5	469.07	40.5	457.19		40.5	152.2	40.5	11.6
40.6	469.4	40.6	457.42		40.6	154.3	40.6	11.1
40.7	469.72	40.7	457.67		40.7	156.4	40.7	10.9
40.8	470.05	40.8	457.92		40.8	158.5	40.8	10.8
40.9	470.36	40.9	458.15		40.9	160.6	40.9	10.7
41	470.67	41	458.39		41	162.8	41	10.8
41.1	470.96	41.1	458.59		41.1	164.9	41.1	11
41.2	471.23	41.2	458.83		41.2	167	41.2	11.1
41.3	471.52	41.3	459.07		41.3	169	41.3	11.3
41.4	471.79	41.4	459.3		41.4	171.2	41.4	11.4
41.5	472.06	41.5	459.5		41.5	173.2	41.5	11.5
41.6	472.32	41.6	459.71		41.6	175.3	41.6	11.6
41.7	472.57	41.7	459.92		41.7	177.3	41.7	11.7
41.8	472.83	41.8	460.13		41.8	179.4	41.8	11.8
41.9	473.06	41.9	460.33		41.9	181.4	41.9	11.9
42	473.31	42	460.52		42	183.4	42	12.1
42.1	473.54	42.1	460.72		42.1	185.3	42.1	12.2
42.2	473.78	42.2	460.92		42.2	187.1	42.2	12.2
42.3	474.01	42.3	461.11		42.3	189	42.3	12.2
42.4	474.23	42.4	461.31		42.4	190.9	42.4	12.4
42.5	474.45	42.5	461.49		42.5	192.7	42.5	12.4
42.6	474.66	42.6	461.67		42.6	194.6	42.6	12.5
42.7	474.85	42.7	461.86		42.7	196.4	42.7	12.5
42.8	475.07	42.8	462.06		42.8	198.3	42.8	12.5
42.9	475.28	42.9	462.25		42.9	200.2	42.9	12.6
43	475.48	43	462.43		43	202	43	12.6
43.1	475.67	43.1	462.6		43.1	203.9	43.1	12.7
43.2	475.86	43.2	462.77		43.2	205.8	43.2	12.7
43.3	476.04	43.3	462.94		43.3	207.5	43.3	12.8
43.4	476.23	43.4	463.1		43.4	209.2	43.4	12.8
43.5	476.41	43.5	463.26		43.5	211	43.5	12.9
43.6	476.59	43.6	463.42		43.6	212.7	43.6	12.8
43.7	476.78	43.7	463.58		43.7	214.5	43.7	12.8
43.8	476.97	43.8	463.72		43.8	216.2	43.8	12.8
43.9	477.16	43.9	463.87		43.9	217.8	43.9	12.8
44	477.33	44	464		44	219.6	44	12.8
44.1	477.49	44.1	464.15		44.1	221.3	44.1	12.8
44.2	477.68	44.2	464.3		44.2	222.9	44.2	12.8
44.3	477.85	44.3	464.45		44.3	224.7	44.3	12.8
44.4	478.02	44.4	464.61		44.4	226.4	44.4	12.8
44.5	478.18	44.5	464.76		44.5	228.1	44.5	12.8
44.6	478.33	44.6	464.91		44.6	229.8	44.6	12.8
44.7	478.5	44.7	465.04		44.7	231.6	44.7	12.8
44.8	478.66	44.8	465.18		44.8	233.3	44.8	12.8
44.9	478.79	44.9	465.32		44.9	234.9	44.9	12.9
45	478.95	45	465.45		45	236.6	45	12.9
45.1	479.1	45.1	465.59		45.1	238.2	45.1	12.9
45.2	479.24	45.2	465.74		45.2	239.9	45.2	12.9
45.3	479.39	45.3	465.85		45.3	241.5	45.3	12.9
45.4	479.53	45.4	465.98		45.4	243	45.4	12.9
45.5	479.66	45.5	466.09		45.5	244.7	45.5	12.9
45.6	479.82	45.6	466.22		45.6	246.3	45.6	12.9
45.7	479.98	45.7	466.35		45.7	247.9	45.7	12.9
45.8	480.12	45.8	466.48		45.8	249.5	45.8	12.9
45.9	480.26	45.9	466.59		45.9	251	45.9	12.9
46	480.42	46	466.73		46	252.6	46	13
46.1	480.56	46.1	466.86		46.1	254.2	46.1	13
46.2	480.72	46.2	466.98		46.2	255.7	46.2	13
46.3	480.86	46.3	467.09		46.3	257.3	46.3	13.1
46.4	480.99	46.4	467.21		46.4	258.8	46.4	13.1
46.5	481.13	46.5	467.33		46.5	260.3	46.5	13.1
46.6	481.27	46.6	467.46		46.6	261.9	46.6	13.1
46.7	481.4	46.7	467.58		46.7	263.4	46.7	13.2
46.8	481.52	46.8	467.69		46.8	264.9	46.8	13.2
46.9	481.65	46.9	467.82		46.9	266.4	46.9	13.2
47	481.78	47	467.93		47	267.9	47	13.2
47.1	481.9	47.1	468.05		47.1	269.4	47.1	13.2
47.2	482.02	47.2	468.17		47.2	270.9	47.2	13.2
47.3	482.14	47.3	468.29		47.3	272.4	47.3	13.3
47.4	482.26	47.4	468.4		47.4	273.8	47.4	13.3
47.5	482.39	47.5	468.52		47.5	275.3	47.5	13.3
47.6	482.48	47.6	468.64		47.6	276.8	47.6	13.3
47.7	482.61	47.7	468.75		47.7	278.2	47.7	13.3
47.8	482.72	47.8	468.87		47.8	279.6	47.8	13.4
47.9	482.85	47.9	468.96		47.9	281	47.9	13.4
48	482.97	48	469.07		48	282.4	48	13.4
48.1	483.1	48.1	469.18		48.1	283.9	48.1	13.4
48.2	483.21	48.2	469.3		48.2	285.3	48.2	13.4
48.3	483.32	48.3	469.4		48.3	286.7	48.3	13.5
48.4	483.44	48.4	469.5		48.4	288	48.4	13.5
48.5	483.55	48.5	469.61		48.5	289.4	48.5	13.5
48.6	483.67	48.6	469.71		48.6	290.8	48.6	13.5
48.7	483.8	48.7	469.8		48.7	292.2	48.7	13.5
48.8	483.9	48.8	469.91		48.8	293.5	48.8	13.5
48.9	484	48.9	470.01		48.9	294.9	48.9	13.5
49	484.12	49	470.11		49	296.2	49	13.5
49.1	484.22	49.1	470.19		49.1	297.6	49.1	13.6
49.2	484.31	49.2	470.28		49.2	298.9	49.2	13.6
49.3	484.42	49.3	470.37		49.3	300.2	49.3	13.6
49.4	484.53	49.4	470.49		49.4	301.5	49.4	13.6
49.5	484.63	49.5	470.57		49.5	302.9	49.5	13.6
49.6	484.72	49.6	470.65		49.6	304.2	49.6	13.6
49.7	484.81	49.7	470.73		49.7	305.4	49.7	13.6
49.8	484.9	49.8	470.83		49.8	306.7	49.8	13.7
49.9	485.01	49.9	470.91		49.9	308	49.9	13.7
50	485.12	50	471.01		50	309.2	50	13.7
50.1	485.22	50.1	471.11		50.1	310.5	50.1	13.7
50.2	485.32	50.2	471.21		50.2	311.8	50.2	13.7
50.3	485.42	50.3	471.29		50.3	313	50.3	13.8
50.4	485.51	50.4	471.37		50.4	314.3	50.4	13.8
50.5	485.62	50.5	471.43		50.5	315.5	50.5	13.8
50.6	485.71	50.6	471.53		50.6	316.7	50.6	13.8
50.7	485.81	50.7	471.63		50.7	318	50.7	13.8
50.8	485.9	50.8	471.74		50.8	319.2	50.8	13.9
50.9	485.99	50.9	471.81		50.9	320.4	50.9	13.9
51	486.1	51	471.89		51	321.6	51	13.9
51.1	486.19	51.1	471.99		51.1	322.8	51.1	13.9
51.2	486.29	51.2	472.07		51.2	324	51.2	13.9
51.3	486.39	51.3	472.17		51.3	325.2	51.3	14
51.4	486.48	51.4	472.26		51.4	326.4	51.4	14
51.5	486.57	51.5	472.36		51.5	327.6	51.5	14
51.6	486.64	51.6	472.47		51.6	328.8	51.6	14
51.7	486.74	51.7	472.57		51.7	329.9	51.7	14
51.8	486.82	51.8	472.65		51.8	331.1	51.8	14
51.9	486.93	51.9	472.73		51.9	332.2	51.9	14.1
52	487.01	52	472.82		52	333.4	52	14.1
52.1	487.1	52.1	472.9		52.1	334.5	52.1	14.1
52.2	487.18	52.2	472.98		52.2	335.7	52.2	14.1
52.3	487.27	52.3	473.05		52.3	336.8	52.3	14.1
52.4	487.35	52.4	473.12		52.4	337.9	52.4	14.1
52.5	487.45	52.5	473.19		52.5	339	52.5	14.2
52.6	487.54	52.6	473.27		52.6	340.1	52.6	14.2
52.7	487.63	52.7	473.33		52.7	341.2	52.7	14.2
52.8	487.72	52.8	473.39		52.8	342.3	52.8	14.2
52.9	487.81	52.9	473.46		52.9	343.4	52.9	14.2
53	487.88	53	473.53		53	344.5	53	14.2
53.1	487.97	53.1	473.61		53.1	345.6	53.1	14.2
53.2	488.06	53.2	473.68		53.2	346.7	53.2	14.2
53.3	488.15	53.3	473.76		53.3	347.7	53.3	14.3
53.4	488.23	53.4	473.84		53.4	348.8	53.4	14.3
53.5	488.3	53.5	473.92		53.5	349.9	53.5	14.3
53.6	488.38	53.6	474.01		53.6	351	53.6	14.3
53.7	488.44	53.7	474.09		53.7	352	53.7	14.3
53.8	488.54	53.8	474.17		53.8	353.1	53.8	14.3
53.9	488.64	53.9	474.26		53.9	354.1	53.9	14.3
54	488.71	54	474.34		54	355.2	54	14.3
54.1	488.79	54.1	474.43		54.1	356.2	54.1	14.4
54.2	488.88	54.2	474.51		54.2	357.2	54.2	14.4
54.3	488.96	54.3	474.56		54.3	358.2	54.3	14.4
54.4	489.04	54.4	474.63		54.4	359.3	54.4	14.4
54.5	489.11	54.5	474.7		54.5	360.3	54.5	14.4
54.6	489.21	54.6	474.78		54.6	361.3	54.6	14.4
54.7	489.3	54.7	474.85		54.7	362.3	54.7	14.4
54.8	489.38	54.8	474.93		54.8	363.2	54.8	14.4
54.9	489.45	54.9	475.01		54.9	364.3	54.9	14.4
55	489.52	55	475.06		55	365.2	55	14.5
55.1	489.6	55.1	475.12		55.1	366.2	55.1	14.5
55.2	489.67	55.2	475.2		55.2	367.1	55.2	14.5
55.3	489.75	55.3	475.28		55.3	368.1	55.3	14.5
55.4	489.83	55.4	475.36		55.4	369.1	55.4	14.5
55.5	489.9	55.5	475.42		55.5	370	55.5	14.5
55.6	489.98	55.6	475.5		55.6	371	55.6	14.5
55.7	490.05	55.7	475.54		55.7	371.9	55.7	14.5
55.8	490.12	55.8	475.6		55.8	372.9	55.8	14.5
55.9	490.19	55.9	475.67		55.9	373.8	55.9	14.5
56	490.26	56	475.74		56	374.7	56	14.6
56.1	490.33	56.1	475.79		56.1	375.7	56.1	14.6
56.2	490.4	56.2	475.85		56.2	376.6	56.2	14.6
56.3	490.49	56.3	475.91		56.3	377.5	56.3	14.6
56.4	490.56	56.4	475.98		56.4	378.5	56.4	14.6
56.5	490.63	56.5	476.05		56.5	379.4	56.5	14.6
56.6	490.69	56.6	476.13		56.6	380.3	56.6	14.6
56.7	490.75	56.7	476.19		56.7	381.2	56.7	14.6
56.8	490.82	56.8	476.26		56.8	382.1	56.8	14.6
56.9	490.89	56.9	476.34		56.9	383.1	56.9	14.6
57	490.95	57	476.4		57	384	57	14.6
57.1	491.03	57.1	476.45		57.1	384.9	57.1	14.7
57.2	491.09	57.2	476.52		57.2	385.7	57.2	14.7
57.3	491.16	57.3	476.59		57.3	386.6	57.3	14.7
57.4	491.21	57.4	476.66		57.4	387.5	57.4	14.7
57.5	491.28	57.5	476.69		57.5	388.4	57.5	14.7
57.6	491.35	57.6	476.76		57.6	389.3	57.6	14.7
57.7	491.43	57.7	476.82		57.7	390.1	57.7	14.7
57.8	491.51	57.8	476.88		57.8	391	57.8	14.7
57.9	491.57	57.9	476.94		57.9	391.8	57.9	14.7
58	491.64	58	476.99		58	392.7	58	14.8
58.1	491.73	58.1	477.05		58.1	393.5	58.1	14.8
58.2	491.81	58.2	477.11		58.2	394.4	58.2	14.8
58.3	491.88	58.3	477.17		58.3	395.2	58.3	14.8
58.4	491.95	58.4	477.24		58.4	396.1	58.4	14.8
58.5	492.03	58.5	477.29		58.5	396.9	58.5	14.8
58.6	492.09	58.6	477.35		58.6	397.7	58.6	14.8
58.7	492.16	58.7	477.41		58.7	398.6	58.7	14.8
58.8	492.22	58.8	477.47		58.8	399.4	58.8	14.8
58.9	492.3	58.9	477.53		58.9	400.2	58.9	14.8
59	492.38	59	477.6		59	401	59	14.8
59.1	492.43	59.1	477.66		59.1	401.8	59.1	14.9
59.2	492.49	59.2	477.72		59.2	402.6	59.2	14.8
59.3	492.53	59.3	477.77		59.3	403.5	59.3	14.9
59.4	492.6	59.4	477.82		59.4	404.3	59.4	14.9
59.5	492.65	59.5	477.88		59.5	405.1	59.5	14.9
59.6	492.71	59.6	477.93		59.6	405.9	59.6	14.9
59.7	492.75	59.7	477.98		59.7	406.7	59.7	14.9
59.8	492.82	59.8	478.03		59.8	407.4	59.8	14.9
59.9	492.88	59.9	478.09		59.9	408.2	59.9	14.9
60	492.93	60	478.13		60	409	60	14.9
60.1	492.99	60.1	478.18		60.1	409.8	60.1	14.9
60.2	493.05	60.2	478.23		60.2	410.6	60.2	14.9
60.3	493.1	60.3	478.28		60.3	411.3	60.3	14.9
60.4	493.16	60.4	478.33		60.4	412.1	60.4	14.9
60.5	493.23	60.5	478.37		60.5	412.8	60.5	14.9
60.6	493.28	60.6	478.43		60.6	413.6	60.6	14.9
60.7	493.33	60.7	478.46		60.7	414.3	60.7	14.9
60.8	493.4	60.8	478.52		60.8	415.1	60.8	14.9
60.9	493.46	60.9	478.58		60.9	415.9	60.9	14.9
61	493.51	61	478.63		61	416.6	61	14.9
61.1	493.58	61.1	478.68		61.1	417.4	61.1	14.9
61.2	493.64	61.2	478.74		61.2	418.1	61.2	14.9
61.3	493.69	61.3	478.79		61.3	418.8	61.3	15
61.4	493.75	61.4	478.83		61.4	419.6	61.4	15
61.5	493.79	61.5	478.9		61.5	420.3	61.5	15
61.6	493.86	61.6	478.96		61.6	421.1	61.6	15
61.7	493.92	61.7	479.03		61.7	421.8	61.7	15
61.8	493.98	61.8	479.07		61.8	422.5	61.8	15
61.9	494.06	61.9	479.12		61.9	423.3	61.9	15
62	494.12	62	479.18		62	424	62	15
62.1	494.17	62.1	479.24		62.1	424.7	62.1	15
62.2	494.23	62.2	479.29		62.2	425.4	62.2	15
62.3	494.29	62.3	479.35		62.3	426.1	62.3	15
62.4	494.35	62.4	479.39		62.4	426.8	62.4	15
62.5	494.41	62.5	479.45		62.5	427.5	62.5	15
62.6	494.47	62.6	479.51		62.6	428.2	62.6	15
62.7	494.53	62.7	479.56		62.7	428.9	62.7	15
62.8	494.59	62.8	479.61		62.8	429.6	62.8	15
62.9	494.64	62.9	479.66		62.9	430.3	62.9	15
63	494.69	63	479.71		63	431	63	15
63.1	494.74	63.1	479.76		63.1	431.7	63.1	15
63.2	494.79	63.2	479.78		63.2	432.4	63.2	15
63.3	494.82	63.3	479.83		63.3	433	63.3	15
63.4	494.88	63.4	479.87		63.4	433.7	63.4	15.1
63.5	494.93	63.5	479.91		63.5	434.4	63.5	15.1
63.6	494.97	63.6	479.96		63.6	435	63.6	15.1
63.7	495.02	63.7	480		63.7	435.7	63.7	15.1
63.8	495.07	63.8	480.04		63.8	436.3	63.8	15.1
63.9	495.12	63.9	480.09		63.9	437	63.9	15.1
64	495.18	64	480.13		64	437.6	64	15.1
64.1	495.22	64.1	480.18		64.1	438.3	64.1	15.1
64.2	495.28	64.2	480.23		64.2	438.9	64.2	15.1
64.3	495.33	64.3	480.27		64.3	439.6	64.3	15.1
64.4	495.39	64.4	480.32		64.4	440.2	64.4	15.1
64.5	495.45	64.5	480.37		64.5	440.9	64.5	15.1
64.6	495.49	64.6	480.42		64.6	441.5	64.6	15.1
64.7	495.53	64.7	480.45		64.7	442.2	64.7	15.1
64.8	495.59	64.8	480.5		64.8	442.8	64.8	15.2
64.9	495.65	64.9	480.56		64.9	443.5	64.9	15.2
65	495.71	65	480.62		65	444.1	65	15.2
65.1	495.75	65.1	480.65		65.1	444.8	65.1	15.2
65.2	495.82	65.2	480.71		65.2	445.4	65.2	15.2
65.3	495.87	65.3	480.74		65.3	446	65.3	15.2
65.4	495.92	65.4	480.8		65.4	446.6	65.4	15.2
65.5	495.97	65.5	480.84		65.5	447.3	65.5	15.2
65.6	496.02	65.6	480.9		65.6	447.9	65.6	15.2
65.7	496.07	65.7	480.94		65.7	448.5	65.7	15.2
65.8	496.12	65.8	480.97		65.8	449.1	65.8	15.2
65.9	496.16	65.9	481		65.9	449.7	65.9	15.2
66	496.21	66	481.04		66	450.3	66	15.2
66.1	496.26	66.1	481.08		66.1	450.9	66.1	15.2
66.2	496.31	66.2	481.12		66.2	451.5	66.2	15.3
66.3	496.36	66.3	481.17		66.3	452.1	66.3	15.3
66.4	496.4	66.4	481.21		66.4	452.7	66.4	15.3
66.5	496.44	66.5	481.26		66.5	453.3	66.5	15.3
66.6	496.48	66.6	481.29		66.6	453.8	66.6	15.3
66.7	496.52	66.7	481.33		66.7	454.4	66.7	15.3
66.8	496.57	66.8	481.37		66.8	455	66.8	15.3
66.9	496.63	66.9	481.4		66.9	455.6	66.9	15.3
67	496.67	67	481.45		67	456.2	67	15.3
67.1	496.71	67.1	481.49		67.1	456.8	67.1	15.3
67.2	496.75	67.2	481.54		67.2	457.3	67.2	15.3
67.3	496.8	67.3	481.58		67.3	457.9	67.3	15.3
67.4	496.84	67.4	481.62		67.4	458.5	67.4	15.3
67.5	496.88	67.5	481.66		67.5	459.1	67.5	15.3
67.6	496.92	67.6	481.7		67.6	459.6	67.6	15.3
67.7	496.96	67.7	481.75		67.7	460.2	67.7	15.4
67.8	497	67.8	481.78		67.8	460.8	67.8	15.4
67.9	497.06	67.9	481.82		67.9	461.3	67.9	15.4
68	497.1	68	481.87		68	461.9	68	15.4
68.1	497.14	68.1	481.91		68.1	462.5	68.1	15.4
68.2	497.19	68.2	481.96		68.2	463	68.2	15.4
68.3	497.23	68.3	482		68.3	463.6	68.3	15.4
68.4	497.28	68.4	482.04		68.4	464.2	68.4	15.4
68.5	497.33	68.5	482.08		68.5	464.7	68.5	15.4
68.6	497.36	68.6	482.12		68.6	465.2	68.6	15.4
68.7	497.41	68.7	482.15		68.7	465.8	68.7	15.4
68.8	497.46	68.8	482.19		68.8	466.3	68.8	15.4
68.9	497.5	68.9	482.23		68.9	466.8	68.9	15.4
69	497.54	69	482.27		69	467.4	69	15.4
69.1	497.59	69.1	482.31		69.1	467.9	69.1	15.4
69.2	497.63	69.2	482.35		69.2	468.4	69.2	15.4
69.3	497.67	69.3	482.38		69.3	468.9	69.3	15.5
69.4	497.71	69.4	482.42		69.4	469.5	69.4	15.5
69.5	497.75	69.5	482.46		69.5	470	69.5	15.5
69.6	497.79	69.6	482.49		69.6	470.5	69.6	15.5
69.7	497.83	69.7	482.53		69.7	471.1	69.7	15.5
69.8	497.88	69.8	482.56		69.8	471.6	69.8	15.5
69.9	497.93	69.9	482.6		69.9	472.1	69.9	15.5
70	497.96	70	482.63		70	472.6	70	15.5
70.1	498	70.1	482.67		70.1	473.1	70.1	15.5
70.2	498.04	70.2	482.7		70.2	473.7	70.2	15.5
70.3	498.08	70.3	482.73		70.3	474.2	70.3	15.5
70.4	498.13	70.4	482.76		70.4	474.7	70.4	15.5
70.5	498.17	70.5	482.79		70.5	475.2	70.5	15.5
70.6	498.21	70.6	482.84		70.6	475.7	70.6	15.5
70.7	498.26	70.7	482.87		70.7	476.2	70.7	15.5
70.8	498.31	70.8	482.9		70.8	476.7	70.8	15.6
70.9	498.34	70.9	482.93		70.9	477.3	70.9	15.6
71	498.39	71	482.96		71	477.8	71	15.6
71.1	498.44	71.1	483.01		71.1	478.3	71.1	15.6
71.2	498.47	71.2	483.03		71.2	478.7	71.2	15.6
71.3	498.5	71.3	483.07		71.3	479.2	71.3	15.6
71.4	498.54	71.4	483.1		71.4	479.7	71.4	15.6
71.5	498.57	71.5	483.13		71.5	480.2	71.5	15.6
71.6	498.62	71.6	483.15		71.6	480.7	71.6	15.6
71.7	498.65	71.7	483.19		71.7	481.2	71.7	15.6
71.8	498.67	71.8	483.23		71.8	481.6	71.8	15.6
71.9	498.71	71.9	483.26		71.9	482.1	71.9	15.6
72	498.76	72	483.29		72	482.6	72	15.6
72.1	498.79	72.1	483.32		72.1	483.1	72.1	15.6
72.2	498.83	72.2	483.34		72.2	483.6	72.2	15.6
72.3	498.87	72.3	483.37		72.3	484	72.3	15.6
72.4	498.9	72.4	483.41		72.4	484.5	72.4	15.6
72.5	498.94	72.5	483.43		72.5	485	72.5	15.7
72.6	498.97	72.6	483.46		72.6	485.5	72.6	15.7
72.7	499.01	72.7	483.49		72.7	485.9	72.7	15.7
72.8	499.05	72.8	483.52		72.8	486.4	72.8	15.7
72.9	499.08	72.9	483.55		72.9	486.8	72.9	15.7
73	499.13	73	483.59		73	487.3	73	15.7
73.1	499.16	73.1	483.62		73.1	487.8	73.1	15.7
73.2	499.2	73.2	483.65		73.2	488.3	73.2	15.7
73.3	499.23	73.3	483.68		73.3	488.7	73.3	15.7
73.4	499.27	73.4	483.71		73.4	489.2	73.4	15.7
73.5	499.3	73.5	483.74		73.5	489.6	73.5	15.7
73.6	499.33	73.6	483.77		73.6	490.1	73.6	15.7
73.7	499.37	73.7	483.8		73.7	490.5	73.7	15.7
73.8	499.41	73.8	483.84		73.8	491	73.8	15.7
73.9	499.44	73.9	483.87		73.9	491.5	73.9	15.7
74	499.48	74	483.89		74	491.9	74	15.7
74.1	499.52	74.1	483.93		74.1	492.3	74.1	15.7
74.2	499.55	74.2	483.96		74.2	492.8	74.2	15.8
74.3	499.58	74.3	483.99		74.3	493.2	74.3	15.8
74.4	499.62	74.4	484.02		74.4	493.7	74.4	15.8
74.5	499.65	74.5	484.06		74.5	494.1	74.5	15.8
74.6	499.7	74.6	484.09		74.6	494.5	74.6	15.8
74.7	499.73	74.7	484.13		74.7	495	74.7	15.8
74.8	499.77	74.8	484.16		74.8	495.4	74.8	15.8
74.9	499.8	74.9	484.18		74.9	495.8	74.9	15.8
75	499.83	75	484.21		75	496.3	75	15.8
75.1	499.87	75.1	484.24		75.1	496.7	75.1	15.8
75.2	499.92	75.2	484.28		75.2	497.1	75.2	15.8
75.3	499.95	75.3	484.31		75.3	497.5	75.3	15.8
75.4	499.97	75.4	484.34		75.4	498	75.4	15.8
75.5	500	75.5	484.36		75.5	498.4	75.5	15.8
75.6	500.04	75.6	484.39		75.6	498.8	75.6	15.8
75.7	500.07	75.7	484.41		75.7	499.2	75.7	15.8
75.8	500.1	75.8	484.45		75.8	499.7	75.8	15.8
75.9	500.14	75.9	484.48		75.9	500.1	75.9	15.8
76	500.17	76	484.51		76	500.5	76	15.8
76.1	500.2	76.1	484.54		76.1	500.9	76.1	15.8
76.2	500.23	76.2	484.58		76.2	501.3	76.2	15.8
76.3	500.26	76.3	484.61		76.3	501.8	76.3	15.9
76.4	500.29	76.4	484.63		76.4	502.2	76.4	15.9
76.5	500.33	76.5	484.66		76.5	502.6	76.5	15.9
76.6	500.36	76.6	484.69		76.6	503	76.6	15.9
76.7	500.39	76.7	484.71		76.7	503.4	76.7	15.9
76.8	500.42	76.8	484.74		76.8	503.8	76.8	15.9
76.9	500.44	76.9	484.78		76.9	504.2	76.9	15.9
77	500.48	77	484.8		77	504.6	77	15.9
77.1	500.51	77.1	484.82		77.1	505	77.1	15.9
77.2	500.55	77.2	484.85		77.2	505.4	77.2	15.9
77.3	500.58	77.3	484.87		77.3	505.8	77.3	15.9
77.4	500.61	77.4	484.91		77.4	506.2	77.4	15.9
77.5	500.63	77.5	484.94		77.5	506.6	77.5	15.9
77.6	500.66	77.6	484.96		77.6	507	77.6	15.9
77.7	500.68	77.7	484.99		77.7	507.4	77.7	15.9
77.8	500.72	77.8	485.02		77.8	507.8	77.8	15.9
77.9	500.75	77.9	485.05		77.9	508.2	77.9	15.9
78	500.78	78	485.08		78	508.5	78	15.9
78.1	500.81	78.1	485.1		78.1	508.9	78.1	15.9
78.2	500.85	78.2	485.13		78.2	509.3	78.2	15.9
78.3	500.88	78.3	485.15		78.3	509.7	78.3	16
78.4	500.91	78.4	485.18		78.4	510.1	78.4	16
78.5	500.94	78.5	485.2		78.5	510.4	78.5	16
78.6	500.97	78.6	485.22		78.6	510.8	78.6	16
78.7	501	78.7	485.25		78.7	511.2	78.7	16
78.8	501.02	78.8	485.27		78.8	511.6	78.8	16
78.9	501.05	78.9	485.29		78.9	512	78.9	16
79	501.08	79	485.31		79	512.4	79	16
79.1	501.1	79.1	485.33		79.1	512.7	79.1	16
79.2	501.13	79.2	485.36		79.2	513.1	79.2	16
79.3	501.16	79.3	485.37		79.3	513.5	79.3	16
79.4	501.19	79.4	485.4		79.4	513.9	79.4	16
79.5	501.22	79.5	485.43		79.5	514.2	79.5	16
79.6	501.24	79.6	485.45		79.6	514.6	79.6	16
79.7	501.26	79.7	485.47		79.7	515	79.7	16
79.8	501.3	79.8	485.49		79.8	515.3	79.8	16
79.9	501.32	79.9	485.51		79.9	515.7	79.9	16
80	501.35	80	485.53		80	516	80	16
80.1	501.38	80.1	485.56		80.1	516.4	80.1	16
80.2	501.4	80.2	485.59		80.2	516.7	80.2	16
80.3	501.43	80.3	485.61		80.3	517.1	80.3	16
80.4	501.48	80.4	485.64		80.4	517.4	80.4	16
80.5	501.5	80.5	485.66		80.5	517.8	80.5	16
80.6	501.53	80.6	485.68		80.6	518.1	80.6	16
80.7	501.55	80.7	485.7		80.7	518.5	80.7	16.1
80.8	501.58	80.8	485.73		80.8	518.9	80.8	16.1
80.9	501.61	80.9	485.75		80.9	519.2	80.9	16.1
81	501.63	81	485.77		81	519.6	81	16.1
81.1	501.66	81.1	485.79		81.1	519.9	81.1	16.1
81.2	501.69	81.2	485.81		81.2	520.3	81.2	16.1
81.3	501.71	81.3	485.82		81.3	520.6	81.3	16.1
81.4	501.74	81.4	485.85		81.4	521	81.4	16.1
81.5	501.76	81.5	485.88		81.5	521.3	81.5	16.1
81.6	501.8	81.6	485.9		81.6	521.7	81.6	16.1
81.7	501.83	81.7	485.93		81.7	522.1	81.7	16.1
81.8	501.86	81.8	485.95		81.8	522.4	81.8	16.1
81.9	501.88	81.9	485.97		81.9	522.8	81.9	16.1
82	501.91	82	486		82	523.1	82	16.1
82.1	501.94	82.1	486.02		82.1	523.4	82.1	16.2
82.2	501.96	82.2	486.05		82.2	523.8	82.2	16.2
82.3	501.99	82.3	486.07		82.3	524.1	82.3	16.2
82.4	502.02	82.4	486.09		82.4	524.5	82.4	16.2
82.5	502.05	82.5	486.11		82.5	524.8	82.5	16.2
82.6	502.08	82.6	486.13		82.6	525.1	82.6	16.2
82.7	502.11	82.7	486.16		82.7	525.5	82.7	16.2
82.8	502.14	82.8	486.19		82.8	525.8	82.8	16.2
82.9	502.16	82.9	486.21		82.9	526.1	82.9	16.2
83	502.18	83	486.22		83	526.5	83	16.2
83.1	502.21	83.1	486.24		83.1	526.8	83.1	16.2
83.2	502.24	83.2	486.26		83.2	527.1	83.2	16.2
83.3	502.26	83.3	486.29		83.3	527.5	83.3	16.2
83.4	502.28	83.4	486.3		83.4	527.8	83.4	16.2
83.5	502.3	83.5	486.32		83.5	528.1	83.5	16.2
83.6	502.33	83.6	486.34		83.6	528.4	83.6	16.2
83.7	502.35	83.7	486.36		83.7	528.7	83.7	16.3
83.8	502.38	83.8	486.38		83.8	529.1	83.8	16.3
83.9	502.41	83.9	486.4		83.9	529.4	83.9	16.3
84	502.43	84	486.41		84	529.7	84	16.3
84.1	502.46	84.1	486.43		84.1	530	84.1	16.3
84.2	502.49	84.2	486.45		84.2	530.3	84.2	16.3
84.3	502.52	84.3	486.47		84.3	530.7	84.3	16.3
84.4	502.54	84.4	486.49		84.4	531	84.4	16.3
84.5	502.57	84.5	486.51		84.5	531.3	84.5	16.3
84.6	502.58	84.6	486.54		84.6	531.6	84.6	16.3
84.7	502.6	84.7	486.56		84.7	531.9	84.7	16.3
84.8	502.63	84.8	486.57		84.8	532.2	84.8	16.3
84.9	502.65	84.9	486.59		84.9	532.5	84.9	16.3
85	502.68	85	486.61		85	532.9	85	16.3
85.1	502.71	85.1	486.62		85.1	533.2	85.1	16.3
85.2	502.73	85.2	486.65		85.2	533.5	85.2	16.4
85.3	502.76	85.3	486.66		85.3	533.8	85.3	16.4
85.4	502.78	85.4	486.69		85.4	534.1	85.4	16.4
85.5	502.81	85.5	486.71		85.5	534.4	85.5	16.4
85.6	502.82	85.6	486.73		85.6	534.7	85.6	16.4
85.7	502.85	85.7	486.75		85.7	535	85.7	16.4
85.8	502.87	85.8	486.76		85.8	535.3	85.8	16.4
85.9	502.9	85.9	486.78		85.9	535.6	85.9	16.4
86	502.92	86	486.81		86	535.9	86	16.4
86.1	502.94	86.1	486.82		86.1	536.2	86.1	16.4
86.2	502.96	86.2	486.84		86.2	536.5	86.2	16.4
86.3	502.99	86.3	486.86		86.3	536.8	86.3	16.4
86.4	503.02	86.4	486.88		86.4	537.1	86.4	16.4
86.5	503.04	86.5	486.9		86.5	537.4	86.5	16.4
86.6	503.07	86.6	486.93		86.6	537.7	86.6	16.5
86.7	503.09	86.7	486.94		86.7	538	86.7	16.5
86.8	503.12	86.8	486.95		86.8	538.3	86.8	16.5
86.9	503.15	86.9	486.98		86.9	538.5	86.9	16.5
87	503.17	87	487		87	538.9	87	16.5
87.1	503.18	87.1	487.01		87.1	539.1	87.1	16.5
87.2	503.2	87.2	487.03		87.2	539.4	87.2	16.5
87.3	503.23	87.3	487.06		87.3	539.7	87.3	16.5
87.4	503.25	87.4	487.07		87.4	540	87.4	16.5
87.5	503.27	87.5	487.1		87.5	540.3	87.5	16.5
87.6	503.3	87.6	487.11		87.6	540.6	87.6	16.5
87.7	503.33	87.7	487.13		87.7	540.8	87.7	16.5
87.8	503.35	87.8	487.15		87.8	541.1	87.8	16.5
87.9	503.36	87.9	487.17		87.9	541.4	87.9	16.5
88	503.38	88	487.19		88	541.7	88	16.6
88.1	503.39	88.1	487.2		88.1	542	88.1	16.6
88.2	503.42	88.2	487.22		88.2	542.3	88.2	16.6
88.3	503.44	88.3	487.23		88.3	542.6	88.3	16.6
88.4	503.46	88.4	487.25		88.4	542.9	88.4	16.6
88.5	503.48	88.5	487.28		88.5	543.1	88.5	16.6
88.6	503.5	88.6	487.28		88.6	543.4	88.6	16.6
88.7	503.52	88.7	487.3		88.7	543.7	88.7	16.6
88.8	503.53	88.8	487.32		88.8	543.9	88.8	16.6
88.9	503.56	88.9	487.33		88.9	544.2	88.9	16.6
89	503.57	89	487.35		89	544.5	89	16.6
89.1	503.59	89.1	487.37		89.1	544.8	89.1	16.6
89.2	503.61	89.2	487.39		89.2	545.1	89.2	16.6
89.3	503.63	89.3	487.41		89.3	545.3	89.3	16.6
89.4	503.65	89.4	487.42		89.4	545.6	89.4	16.6
89.5	503.67	89.5	487.44		89.5	545.8	89.5	16.6
89.6	503.69	89.6	487.46		89.6	546.1	89.6	16.7
89.7	503.71	89.7	487.48		89.7	546.4	89.7	16.7
89.8	503.73	89.8	487.49		89.8	546.7	89.8	16.7
89.9	503.75	89.9	487.5		89.9	547	89.9	16.7
90	503.77	90	487.52		90	547.2	90	16.7
90.1	503.79	90.1	487.54		90.1	547.5	90.1	16.7
90.2	503.8	90.2	487.55		90.2	547.8	90.2	16.7
90.3	503.83	90.3	487.57		90.3	548	90.3	16.7
90.4	503.85	90.4	487.59		90.4	548.3	90.4	16.7
90.5	503.86	90.5	487.6		90.5	548.6	90.5	16.7
90.6	503.88	90.6	487.62		90.6	548.8	90.6	16.7
90.7	503.9	90.7	487.64		90.7	549.1	90.7	16.7
90.8	503.92	90.8	487.67		90.8	549.3	90.8	16.7
90.9	503.94	90.9	487.68		90.9	549.6	90.9	16.7
91	503.96	91	487.69		91	549.8	91	16.7
91.1	503.98	91.1	487.71		91.1	550.1	91.1	16.7
91.2	504.01	91.2	487.73		91.2	550.3	91.2	16.7
91.3	504.03	91.3	487.74		91.3	550.6	91.3	16.7
91.4	504.05	91.4	487.76		91.4	550.9	91.4	16.7
91.5	504.07	91.5	487.78		91.5	551.1	91.5	16.7
91.6	504.09	91.6	487.8		91.6	551.4	91.6	16.7
91.7	504.1	91.7	487.82		91.7	551.6	91.7	16.7
91.8	504.11	91.8	487.84		91.8	551.8	91.8	16.7
91.9	504.14	91.9	487.85		91.9	552.1	91.9	16.7
92	504.16	92	487.87		92	552.3	92	16.8
92.1	504.18	92.1	487.88		92.1	552.6	92.1	16.8
92.2	504.19	92.2	487.89		92.2	552.9	92.2	16.8
92.3	504.21	92.3	487.91		92.3	553.1	92.3	16.8
92.4	504.23	92.4	487.92		92.4	553.4	92.4	16.8
92.5	504.25	92.5	487.94		92.5	553.6	92.5	16.8
92.6	504.27	92.6	487.96		92.6	553.9	92.6	16.8
92.7	504.29	92.7	487.98		92.7	554.1	92.7	16.8
92.8	504.3	92.8	487.99		92.8	554.4	92.8	16.8
92.9	504.31	92.9	488		92.9	554.6	92.9	16.8
93	504.33	93	488.01		93	554.9	93	16.8
93.1	504.35	93.1	488.03		93.1	555.2	93.1	16.8
93.2	504.36	93.2	488.03		93.2	555.4	93.2	16.8
93.3	504.38	93.3	488.05		93.3	555.6	93.3	16.8
93.4	504.39	93.4	488.07		93.4	555.9	93.4	16.8
93.5	504.41	93.5	488.09		93.5	556.1	93.5	16.8
93.6	504.43	93.6	488.1		93.6	556.3	93.6	16.8
93.7	504.45	93.7	488.11		93.7	556.6	93.7	16.8
93.8	504.47	93.8	488.13		93.8	556.8	93.8	16.8
93.9	504.48	93.9	488.14		93.9	557.1	93.9	16.9
94	504.5	94	488.16		94	557.3	94	16.9
94.1	504.52	94.1	488.17		94.1	557.5	94.1	16.9
94.2	504.55	94.2	488.19		94.2	557.8	94.2	16.9
94.3	504.57	94.3	488.19		94.3	558	94.3	16.9
94.4	504.58	94.4	488.21		94.4	558.2	94.4	16.9
94.5	504.6	94.5	488.23		94.5	558.4	94.5	16.9
94.6	504.62	94.6	488.23		94.6	558.7	94.6	16.9
94.7	504.64	94.7	488.25		94.7	558.9	94.7	16.9
94.8	504.67	94.8	488.27		94.8	559.2	94.8	16.9
94.9	504.68	94.9	488.28		94.9	559.4	94.9	16.9
95	504.7	95	488.29		95	559.6	95	16.9
95.1	504.72	95.1	488.31		95.1	559.8	95.1	16.9
95.2	504.74	95.2	488.32		95.2	560.1	95.2	16.9
95.3	504.75	95.3	488.33		95.3	560.3	95.3	16.9
95.4	504.77	95.4	488.34		95.4	560.5	95.4	16.9
95.5	504.79	95.5	488.35		95.5	560.8	95.5	16.9
95.6	504.81	95.6	488.37		95.6	561	95.6	17
95.7	504.83	95.7	488.39		95.7	561.2	95.7	17
95.8	504.84	95.8	488.39		95.8	561.4	95.8	17
95.9	504.86	95.9	488.41		95.9	561.6	95.9	17
96	504.87	96	488.42		96	561.9	96	17
96.1	504.89	96.1	488.44		96.1	562.1	96.1	17
96.2	504.9	96.2	488.45		96.2	562.3	96.2	17
96.3	504.93	96.3	488.46		96.3	562.6	96.3	17
96.4	504.94	96.4	488.48		96.4	562.8	96.4	17
96.5	504.96	96.5	488.5		96.5	563	96.5	17
96.6	504.98	96.6	488.52		96.6	563.2	96.6	17
96.7	505	96.7	488.53		96.7	563.4	96.7	17
96.8	505.02	96.8	488.55		96.8	563.7	96.8	17
96.9	505.03	96.9	488.56		96.9	563.9	96.9	17
97	505.05	97	488.57		97	564.1	97	17.1
97.1	505.06	97.1	488.58		97.1	564.3	97.1	17.1
97.2	505.08	97.2	488.59		97.2	564.5	97.2	17.1
97.3	505.1	97.3	488.61		97.3	564.8	97.3	17.1
97.4	505.11	97.4	488.63		97.4	565	97.4	17.1
97.5	505.12	97.5	488.64		97.5	565.2	97.5	17.1
97.6	505.14	97.6	488.66		97.6	565.4	97.6	17.1
97.7	505.16	97.7	488.67		97.7	565.6	97.7	17.1
97.8	505.17	97.8	488.69		97.8	565.8	97.8	17.1
97.9	505.18	97.9	488.69		97.9	566	97.9	17.1
98	505.2	98	488.7		98	566.2	98	17.1
98.1	505.2	98.1	488.72		98.1	566.4	98.1	17.1
98.2	505.22	98.2	488.73		98.2	566.7	98.2	17.1
98.3	505.24	98.3	488.73		98.3	566.8	98.3	17.1
98.4	505.25	98.4	488.75		98.4	567.1	98.4	17.1
98.5	505.26	98.5	488.76		98.5	567.3	98.5	17.1
98.6	505.29	98.6	488.76		98.6	567.5	98.6	17.1
98.7	505.3	98.7	488.79		98.7	567.7	98.7	17.1
98.8	505.31	98.8	488.8		98.8	567.9	98.8	17.1
98.9	505.33	98.9	488.83		98.9	568.1	98.9	17.1
99	505.34	99	488.83		99	568.3	99	17.1
99.1	505.36	99.1	488.84		99.1	568.5	99.1	17.2
99.2	505.37	99.2	488.86		99.2	568.8	99.2	17.2
99.3	505.39	99.3	488.87		99.3	569	99.3	17.2
99.4	505.42	99.4	488.89		99.4	569.2	99.4	17.2
99.5	505.43	99.5	488.9		99.5	569.4	99.5	17.2
99.6	505.45	99.6	488.92		99.6	569.6	99.6	17.2
99.7	505.47	99.7	488.94		99.7	569.8	99.7	17.2
99.8	505.49	99.8	488.94		99.8	570	99.8	17.2
99.9	505.51	99.9	488.96		99.9	570.2	99.9	17.2
100	505.52	100	488.97		100	570.4	100	17.2
100.1	505.54	100.1	488.99		100.1	570.6	100.1	17.2
100.2	505.56	100.2	489		100.2	570.8	100.2	17.2
100.3	505.57	100.3	489.01		100.3	571.1	100.3	17.2
100.4	505.59	100.4	489.03		100.4	571.3	100.4	17.2
100.5	505.6	100.5	489.05		100.5	571.4	100.5	17.2
100.6	505.61	100.6	489.06		100.6	571.7	100.6	17.2
100.7	505.63	100.7	489.07		100.7	571.9	100.7	17.2
100.8	505.64	100.8	489.09		100.8	572.1	100.8	17.3
100.9	505.66	100.9	489.09		100.9	572.2	100.9	17.3
101	505.67	101	489.1		101	572.4	101	17.3
101.1	505.69	101.1	489.11		101.1	572.6	101.1	17.3
101.2	505.71	101.2	489.13		101.2	572.8	101.2	17.3
101.3	505.72	101.3	489.14		101.3	573	101.3	17.3
101.4	505.73	101.4	489.15		101.4	573.2	101.4	17.3
101.5	505.76	101.5	489.16		101.5	573.4	101.5	17.3
101.6	505.77	101.6	489.18		101.6	573.6	101.6	17.3
101.7	505.78	101.7	489.18		101.7	573.8	101.7	17.3
101.8	505.79	101.8	489.18		101.8	574	101.8	17.3
101.9	505.8	101.9	489.2		101.9	574.2	101.9	17.3
102	505.82	102	489.21		102	574.4	102	17.3
102.1	505.83	102.1	489.22		102.1	574.6	102.1	17.4
102.2	505.85	102.2	489.23		102.2	574.8	102.2	17.4
102.3	505.86	102.3	489.24		102.3	575	102.3	17.4
102.4	505.87	102.4	489.25		102.4	575.2	102.4	17.4
102.5	505.89	102.5	489.26		102.5	575.4	102.5	17.4
102.6	505.89	102.6	489.27		102.6	575.6	102.6	17.4
102.7	505.91	102.7	489.28		102.7	575.7	102.7	17.4
102.8	505.92	102.8	489.29		102.8	575.9	102.8	17.4
102.9	505.93	102.9	489.31		102.9	576.1	102.9	17.4
103	505.95	103	489.31		103	576.3	103	17.4
103.1	505.96	103.1	489.33		103.1	576.5	103.1	17.4
103.2	505.97	103.2	489.34		103.2	576.7	103.2	17.4
103.3	505.99	103.3	489.34		103.3	576.8	103.3	17.4
103.4	506	103.4	489.35		103.4	577	103.4	17.5
103.5	506.01	103.5	489.36		103.5	577.2	103.5	17.5
103.6	506.03	103.6	489.38		103.6	577.4	103.6	17.5
103.7	506.03	103.7	489.39		103.7	577.6	103.7	17.5
103.8	506.04	103.8	489.4		103.8	577.8	103.8	17.5
103.9	506.07	103.9	489.41		103.9	577.9	103.9	17.5
104	506.08	104	489.42		104	578.1	104	17.5
104.1	506.1	104.1	489.43		104.1	578.3	104.1	17.5
104.2	506.11	104.2	489.45		104.2	578.5	104.2	17.5
104.3	506.14	104.3	489.44		104.3	578.7	104.3	17.5
104.4	506.14	104.4	489.46		104.4	578.8	104.4	17.5
104.5	506.15	104.5	489.48		104.5	579	104.5	17.5
104.6	506.17	104.6	489.48		104.6	579.2	104.6	17.5
104.7	506.19	104.7	489.49		104.7	579.4	104.7	17.6
104.8	506.2	104.8	489.51		104.8	579.6	104.8	17.6
104.9	506.21	104.9	489.51		104.9	579.8	104.9	17.6
105	506.22	105	489.53		105	580	105	17.6
105.1	506.24	105.1	489.54		105.1	580.1	105.1	17.6
105.2	506.26	105.2	489.55		105.2	580.3	105.2	17.6
105.3	506.27	105.3	489.55		105.3	580.5	105.3	17.6
105.4	506.29	105.4	489.57		105.4	580.6	105.4	17.6
105.5	506.29	105.5	489.58		105.5	580.8	105.5	17.6
105.6	506.31	105.6	489.59		105.6	581	105.6	17.6
105.7	506.32	105.7	489.6		105.7	581.2	105.7	17.7
105.8	506.33	105.8	489.61		105.8	581.3	105.8	17.7
105.9	506.34	105.9	489.63		105.9	581.5	105.9	17.7
106	506.36	106	489.63		106	581.6	106	17.7
106.1	506.36	106.1	489.64		106.1	581.8	106.1	17.7
106.2	506.38	106.2	489.66		106.2	582	106.2	17.7
106.3	506.38	106.3	489.66		106.3	582.2	106.3	17.7
106.4	506.4	106.4	489.67		106.4	582.3	106.4	17.7
106.5	506.41	106.5	489.69		106.5	582.5	106.5	17.7
106.6	506.42	106.6	489.7		106.6	582.7	106.6	17.7
106.7	506.43	106.7	489.7		106.7	582.9	106.7	17.8
106.8	506.44	106.8	489.72		106.8	583.1	106.8	17.8
106.9	506.45	106.9	489.74		106.9	583.2	106.9	17.8
107	506.46	107	489.74		107	583.4	107	17.8
107.1	506.46	107.1	489.75		107.1	583.6	107.1	17.8
107.2	506.48	107.2	489.76		107.2	583.7	107.2	17.8
107.3	506.5	107.3	489.77		107.3	583.9	107.3	17.8
107.4	506.51	107.4	489.79		107.4	584.1	107.4	17.8
107.5	506.53	107.5	489.8		107.5	584.2	107.5	17.8
107.6	506.54	107.6	489.81		107.6	584.4	107.6	17.8
107.7	506.55	107.7	489.81		107.7	584.6	107.7	17.8
107.8	506.57	107.8	489.82		107.8	584.7	107.8	17.8
107.9	506.58	107.9	489.84		107.9	584.9	107.9	17.8
108	506.6	108	489.85		108	585	108	17.9
108.1	506.61	108.1	489.87		108.1	585.2	108.1	17.9
108.2	506.61	108.2	489.87		108.2	585.3	108.2	17.9
108.3	506.64	108.3	489.89		108.3	585.5	108.3	17.9
108.4	506.65	108.4	489.89		108.4	585.7	108.4	17.9
108.5	506.67	108.5	489.9		108.5	585.8	108.5	17.9
108.6	506.67	108.6	489.91		108.6	586	108.6	17.9
108.7	506.68	108.7	489.93		108.7	586.2	108.7	17.9
108.8	506.7	108.8	489.93		108.8	586.3	108.8	17.9
108.9	506.71	108.9	489.95		108.9	586.5	108.9	17.9
109	506.72	109	489.95		109	586.7	109	17.9
109.1	506.73	109.1	489.96		109.1	586.9	109.1	17.9
109.2	506.76	109.2	489.97		109.2	587	109.2	17.9
109.3	506.77	109.3	489.97		109.3	587.2	109.3	18
109.4	506.78	109.4	489.99		109.4	587.4	109.4	18
109.5	506.8	109.5	490		109.5	587.5	109.5	18
109.6	506.81	109.6	490.01		109.6	587.7	109.6	18
109.7	506.82	109.7	490.01		109.7	587.9	109.7	18
109.8	506.83	109.8	490.02		109.8	588	109.8	18
109.9	506.85	109.9	490.03		109.9	588.2	109.9	18
110	506.86	110	490.04		110	588.3	110	18
110.1	506.88	110.1	490.04		110.1	588.5	110.1	18.1
110.2	506.88	110.2	490.06		110.2	588.6	110.2	18.1
110.3	506.89	110.3	490.06		110.3	588.8	110.3	18.1
110.4	506.9	110.4	490.07		110.4	589	110.4	18.1
110.5	506.91	110.5	490.09		110.5	589.1	110.5	18.1
110.6	506.93	110.6	490.09		110.6	589.3	110.6	18.1
110.7	506.94	110.7	490.09		110.7	589.4	110.7	18.1
110.8	506.96	110.8	490.09		110.8	589.6	110.8	18.1
110.9	506.97	110.9	490.11		110.9	589.8	110.9	18.1
111	506.98	111	490.13		111	589.9	111	18.1
111.1	507	111.1	490.13		111.1	590.1	111.1	18.1
111.2	507	111.2	490.15		111.2	590.2	111.2	18.1
111.3	507.02	111.3	490.15		111.3	590.4	111.3	18.1
111.4	507.02	111.4	490.16		111.4	590.5	111.4	18.1
111.5	507.04	111.5	490.17		111.5	590.7	111.5	18.1
111.6	507.05	111.6	490.18		111.6	590.8	111.6	18.2
111.7	507.07	111.7	490.18		111.7	591	111.7	18.2
111.8	507.08	111.8	490.19		111.8	591.1	111.8	18.2
111.9	507.1	111.9	490.19		111.9	591.3	111.9	18.2
112	507.1	112	490.2		112	591.4	112	18.2
112.1	507.11	112.1	490.22		112.1	591.6	112.1	18.2
112.2	507.11	112.2	490.22		112.2	591.7	112.2	18.2
112.3	507.13	112.3	490.24		112.3	591.9	112.3	18.2
112.4	507.14	112.4	490.24		112.4	592	112.4	18.2
112.5	507.15	112.5	490.25		112.5	592.2	112.5	18.2
112.6	507.16	112.6	490.25		112.6	592.3	112.6	18.2
112.7	507.17	112.7	490.25		112.7	592.5	112.7	18.2
112.8	507.17	112.8	490.27		112.8	592.6	112.8	18.2
112.9	507.18	112.9	490.28		112.9	592.8	112.9	18.2
113	507.19	113	490.28		113	592.9	113	18.2
113.1	507.19	113.1	490.3		113.1	593.1	113.1	18.2
113.2	507.21	113.2	490.29		113.2	593.2	113.2	18.3
113.3	507.21	113.3	490.31		113.3	593.4	113.3	18.3
113.4	507.22	113.4	490.31		113.4	593.5	113.4	18.3
113.5	507.22	113.5	490.32		113.5	593.7	113.5	18.3
113.6	507.23	113.6	490.33		113.6	593.8	113.6	18.3
113.7	507.24	113.7	490.34		113.7	593.9	113.7	18.3
113.8	507.26	113.8	490.34		113.8	594.1	113.8	18.3
113.9	507.26	113.9	490.35		113.9	594.2	113.9	18.3
114	507.27	114	490.35		114	594.3	114	18.3
114.1	507.29	114.1	490.37		114.1	594.5	114.1	18.3
114.2	507.29	114.2	490.37		114.2	594.6	114.2	18.3
114.3	507.29	114.3	490.39		114.3	594.8	114.3	18.3
114.4	507.31	114.4	490.4		114.4	594.9	114.4	18.3
114.5	507.31	114.5	490.4		114.5	595.1	114.5	18.3
114.6	507.32	114.6	490.42		114.6	595.2	114.6	18.3
114.7	507.33	114.7	490.42		114.7	595.4	114.7	18.3
114.8	507.35	114.8	490.43		114.8	595.5	114.8	18.4
114.9	507.35	114.9	490.43		114.9	595.7	114.9	18.4
115	507.35	115	490.45		115	595.8	115	18.4
115.1	507.37	115.1	490.46		115.1	595.9	115.1	18.4
115.2	507.38	115.2	490.46		115.2	596.1	115.2	18.4
115.3	507.39	115.3	490.48		115.3	596.2	115.3	18.4
115.4	507.4	115.4	490.48		115.4	596.4	115.4	18.4
115.5	507.4	115.5	490.49		115.5	596.5	115.5	18.4
115.6	507.41	115.6	490.51		115.6	596.7	115.6	18.4
115.7	507.43	115.7	490.5		115.7	596.8	115.7	18.4
115.8	507.44	115.8	490.51		115.8	596.9	115.8	18.4
115.9	507.44	115.9	490.52		115.9	597.1	115.9	18.4
116	507.46	116	490.53		116	597.2	116	18.4
116.1	507.46	116.1	490.54		116.1	597.3	116.1	18.5
116.2	507.47	116.2	490.55		116.2	597.5	116.2	18.5
116.3	507.49	116.3	490.56		116.3	597.6	116.3	18.5
116.4	507.5	116.4	490.57		116.4	597.7	116.4	18.5
116.5	507.5	116.5	490.58		116.5	597.9	116.5	18.5
116.6	507.51	116.6	490.59		116.6	598	116.6	18.5
116.7	507.53	116.7	490.59		116.7	598.1	116.7	18.5
116.8	507.54	116.8	490.6		116.8	598.3	116.8	18.5
116.9	507.55	116.9	490.6		116.9	598.4	116.9	18.5
117	507.55	117	490.62		117	598.6	117	18.5
117.1	507.57	117.1	490.63		117.1	598.7	117.1	18.5
117.2	507.58	117.2	490.63		117.2	598.8	117.2	18.6
117.3	507.59	117.3	490.64		117.3	598.9	117.3	18.6
117.4	507.6	117.4	490.66		117.4	599.1	117.4	18.6
117.5	507.62	117.5	490.66		117.5	599.2	117.5	18.6
117.6	507.62	117.6	490.67		117.6	599.4	117.6	18.6
117.7	507.62	117.7	490.68		117.7	599.5	117.7	18.6
117.8	507.64	117.8	490.69		117.8	599.6	117.8	18.6
117.9	507.65	117.9	490.7		117.9	599.7	117.9	18.7
118	507.66	118	490.71		118	599.8	118	18.7
118.1	507.66	118.1	490.72		118.1	600	118.1	18.7
118.2	507.68	118.2	490.73		118.2	600.1	118.2	18.7
118.3	507.68	118.3	490.73		118.3	600.3	118.3	18.7
118.4	507.7	118.4	490.74		118.4	600.4	118.4	18.7
118.5	507.7	118.5	490.75		118.5	600.5	118.5	18.7
118.6	507.72	118.6	490.75		118.6	600.7	118.6	18.7
118.7	507.73	118.7	490.75		118.7	600.8	118.7	18.7
118.8	507.75	118.8	490.76		118.8	600.9	118.8	18.7
118.9	507.75	118.9	490.76		118.9	601	118.9	18.8
119	507.76	119	490.77		119	601.2	119	18.8
119.1	507.77	119.1	490.79		119.1	601.3	119.1	18.8
119.2	507.77	119.2	490.79		119.2	601.4	119.2	18.8
119.3	507.79	119.3	490.8		119.3	601.5	119.3	18.8
119.4	507.8	119.4	490.81		119.4	601.7	119.4	18.8
119.5	507.81	119.5	490.81		119.5	601.8	119.5	18.8
119.6	507.83	119.6	490.82		119.6	601.9	119.6	18.8
119.7	507.83	119.7	490.83		119.7	602.1	119.7	18.8
119.8	507.85	119.8	490.83		119.8	602.2	119.8	18.8
119.9	507.86	119.9	490.84		119.9	602.3	119.9	18.8
120	507.86	120	490.84		120	602.5	120	18.9
120.1	507.88	120.1	490.86		120.1	602.6	120.1	18.9
120.2	507.89	120.2	490.86		120.2	602.7	120.2	18.9
120.3	507.91	120.3	490.87		120.3	602.9	120.3	18.9
120.4	507.91	120.4	490.88		120.4	603	120.4	18.9
120.5	507.92	120.5	490.89		120.5	603.1	120.5	18.9
120.6	507.94	120.6	490.9		120.6	603.3	120.6	18.9
120.7	507.94	120.7	490.91		120.7	603.4	120.7	18.9
120.8	507.95	120.8	490.92		120.8	603.5	120.8	19
120.9	507.96	120.9	490.93		120.9	603.6	120.9	19
121	507.96	121	490.93		121	603.7	121	19
121.1	507.98	121.1	490.94		121.1	603.9	121.1	19
121.2	507.98	121.2	490.94		121.2	604	121.2	19
121.3	507.99	121.3	490.95		121.3	604.1	121.3	19
121.4	508	121.4	490.96		121.4	604.2	121.4	19
121.5	508	121.5	490.97		121.5	604.4	121.5	19
121.6	508.02	121.6	490.98		121.6	604.5	121.6	19
121.7	508.02	121.7	490.97		121.7	604.6	121.7	19
121.8	508.02	121.8	490.98		121.8	604.7	121.8	19.1
121.9	508.03	121.9	491		121.9	604.8	121.9	19.1
122	508.05	122	491		122	605	122	19.1
122.1	508.05	122.1	491.01		122.1	605.1	122.1	19.1
122.2	508.06	122.2	491.01		122.2	605.2	122.2	19.1
122.3	508.07	122.3	491.01		122.3	605.3	122.3	19.1
122.4	508.07	122.4	491.02		122.4	605.4	122.4	19.1
122.5	508.08	122.5	491.03		122.5	605.6	122.5	19.1
122.6	508.09	122.6	491.03		122.6	605.7	122.6	19.1
122.7	508.1	122.7	491.05		122.7	605.8	122.7	19.1
122.8	508.1	122.8	491.06		122.8	605.9	122.8	19.1
122.9	508.11	122.9	491.07		122.9	606	122.9	19.1
123	508.11	123	491.07		123	606.2	123	19.1
123.1	508.11	123.1	491.08		123.1	606.3	123.1	19.1
123.2	508.12	123.2	491.1		123.2	606.4	123.2	19.1
123.3	508.13	123.3	491.11		123.3	606.5	123.3	19.2
123.4	508.14	123.4	491.12		123.4	606.6	123.4	19.2
123.5	508.14	123.5	491.12		123.5	606.7	123.5	19.2
123.6	508.15	123.6	491.13		123.6	606.9	123.6	19.2
123.7	508.16	123.7	491.13		123.7	607	123.7	19.2
123.8	508.17	123.8	491.14		123.8	607.1	123.8	19.2
123.9	508.17	123.9	491.15		123.9	607.2	123.9	19.2
124	508.18	124	491.15		124	607.3	124	19.2
124.1	508.19	124.1	491.16		124.1	607.5	124.1	19.3
124.2	508.2	124.2	491.16		124.2	607.6	124.2	19.3
124.3	508.2	124.3	491.17		124.3	607.7	124.3	19.3
124.4	508.2	124.4	491.18		124.4	607.8	124.4	19.3
124.5	508.21	124.5	491.18		124.5	607.9	124.5	19.3
124.6	508.22	124.6	491.19		124.6	608	124.6	19.3
124.7	508.23	124.7	491.2		124.7	608.2	124.7	19.3
124.8	508.23	124.8	491.2		124.8	608.3	124.8	19.3
124.9	508.24	124.9	491.22		124.9	608.4	124.9	19.3
125	508.24	125	491.22		125	608.5	125	19.3
125.1	508.25	125.1	491.23		125.1	608.6	125.1	19.3
125.2	508.26	125.2	491.23		125.2	608.7	125.2	19.3
125.3	508.27	125.3	491.23		125.3	608.8	125.3	19.4
125.4	508.28	125.4	491.23		125.4	609	125.4	19.4
125.5	508.29	125.5	491.24		125.5	609.1	125.5	19.4
125.6	508.3	125.6	491.25		125.6	609.2	125.6	19.4
125.7	508.31	125.7	491.25		125.7	609.3	125.7	19.4
125.8	508.3	125.8	491.25		125.8	609.5	125.8	19.4
125.9	508.32	125.9	491.25		125.9	609.6	125.9	19.4
126	508.33	126	491.26		126	609.7	126	19.4
126.1	508.33	126.1	491.27		126.1	609.8	126.1	19.4
126.2	508.33	126.2	491.28		126.2	609.9	126.2	19.4
126.3	508.35	126.3	491.27		126.3	610	126.3	19.4
126.4	508.35	126.4	491.29		126.4	610.1	126.4	19.4
126.5	508.37	126.5	491.29		126.5	610.3	126.5	19.4
126.6	508.38	126.6	491.3		126.6	610.3	126.6	19.5
126.7	508.39	126.7	491.3		126.7	610.5	126.7	19.5
126.8	508.4	126.8	491.31		126.8	610.6	126.8	19.5
126.9	508.4	126.9	491.32		126.9	610.7	126.9	19.5
127	508.4	127	491.32		127	610.8	127	19.5
127.1	508.41	127.1	491.33		127.1	610.9	127.1	19.5
127.2	508.42	127.2	491.34		127.2	611	127.2	19.5
127.3	508.43	127.3	491.34		127.3	611.2	127.3	19.5
127.4	508.44	127.4	491.34		127.4	611.3	127.4	19.5
127.5	508.44	127.5	491.35		127.5	611.4	127.5	19.5
127.6	508.45	127.6	491.35		127.6	611.5	127.6	19.5
127.7	508.46	127.7	491.36		127.7	611.6	127.7	19.5
127.8	508.47	127.8	491.37		127.8	611.7	127.8	19.6
127.9	508.48	127.9	491.36		127.9	611.8	127.9	19.6
128	508.48	128	491.37		128	611.9	128	19.6
128.1	508.49	128.1	491.38		128.1	612	128.1	19.6
128.2	508.5	128.2	491.39		128.2	612.1	128.2	19.6
128.3	508.51	128.3	491.38		128.3	612.2	128.3	19.6
128.4	508.51	128.4	491.39		128.4	612.3	128.4	19.6
128.5	508.51	128.5	491.4		128.5	612.4	128.5	19.6
128.6	508.52	128.6	491.4		128.6	612.5	128.6	19.6
128.7	508.52	128.7	491.4		128.7	612.6	128.7	19.6
128.8	508.52	128.8	491.41		128.8	612.8	128.8	19.6
128.9	508.53	128.9	491.42		128.9	612.9	128.9	19.7
129	508.54	129	491.43		129	613	129	19.6
129.1	508.55	129.1	491.42		129.1	613.1	129.1	19.7
129.2	508.56	129.2	491.43		129.2	613.2	129.2	19.7
129.3	508.57	129.3	491.44		129.3	613.3	129.3	19.7
129.4	508.58	129.4	491.44		129.4	613.4	129.4	19.7
129.5	508.59	129.5	491.44		129.5	613.5	129.5	19.7
129.6	508.59	129.6	491.45		129.6	613.6	129.6	19.7
129.7	508.6	129.7	491.46		129.7	613.7	129.7	19.7
129.8	508.6	129.8	491.46		129.8	613.8	129.8	19.7
129.9	508.62	129.9	491.47		129.9	613.9	129.9	19.7
130	508.63	130	491.47		130	614	130	19.7
130.1	508.62	130.1	491.47		130.1	614.1	130.1	19.8
130.2	508.63	130.2	491.48		130.2	614.2	130.2	19.8
130.3	508.64	130.3	491.49		130.3	614.3	130.3	19.8
130.4	508.65	130.4	491.48		130.4	614.4	130.4	19.8
130.5	508.65	130.5	491.49		130.5	614.5	130.5	19.8
130.6	508.66	130.6	491.5		130.6	614.6	130.6	19.8
130.7	508.66	130.7	491.5		130.7	614.7	130.7	19.8
130.8	508.67	130.8	491.51		130.8	614.8	130.8	19.8
130.9	508.68	130.9	491.51		130.9	614.9	130.9	19.8
131	508.68	131	491.51		131	615	131	19.8
131.1	508.69	131.1	491.52		131.1	615.1	131.1	19.8
131.2	508.7	131.2	491.53		131.2	615.2	131.2	19.8
131.3	508.71	131.3	491.52		131.3	615.3	131.3	19.9
131.4	508.72	131.4	491.53		131.4	615.4	131.4	19.9
131.5	508.73	131.5	491.54		131.5	615.5	131.5	19.9
131.6	508.73	131.6	491.54		131.6	615.6	131.6	19.9
131.7	508.74	131.7	491.55		131.7	615.7	131.7	19.9
131.8	508.74	131.8	491.54		131.8	615.8	131.8	19.9
131.9	508.75	131.9	491.55		131.9	615.9	131.9	19.9
132	508.76	132	491.56		132	616	132	19.9
132.1	508.75	132.1	491.56		132.1	616	132.1	19.9
132.2	508.76	132.2	491.56		132.2	616.1	132.2	19.9
132.3	508.77	132.3	491.57		132.3	616.2	132.3	19.9
132.4	508.78	132.4	491.57		132.4	616.3	132.4	19.9
132.5	508.79	132.5	491.58		132.5	616.4	132.5	19.9
132.6	508.79	132.6	491.58		132.6	616.5	132.6	20
132.7	508.8	132.7	491.58		132.7	616.6	132.7	20
132.8	508.81	132.8	491.58		132.8	616.7	132.8	20
132.9	508.82	132.9	491.59		132.9	616.8	132.9	20
133	508.82	133	491.6		133	616.9	133	20
133.1	508.83	133.1	491.61		133.1	617	133.1	20
133.2	508.83	133.2	491.6		133.2	617.1	133.2	20
133.3	508.83	133.3	491.61		133.3	617.2	133.3	20
133.4	508.84	133.4	491.61		133.4	617.3	133.4	20
133.5	508.85	133.5	491.62		133.5	617.4	133.5	20
133.6	508.86	133.6	491.62		133.6	617.5	133.6	20
133.7	508.87	133.7	491.63		133.7	617.6	133.7	20.1
133.8	508.88	133.8	491.63		133.8	617.7	133.8	20.1
133.9	508.88	133.9	491.64		133.9	617.8	133.9	20.1
134	508.88	134	491.64		134	617.9	134	20.1
134.1	508.89	134.1	491.65		134.1	618	134.1	20.1
134.2	508.89	134.2	491.66		134.2	618.1	134.2	20.1
134.3	508.9	134.3	491.66		134.3	618.2	134.3	20.1
134.4	508.91	134.4	491.67		134.4	618.3	134.4	20.1
134.5	508.92	134.5	491.68		134.5	618.4	134.5	20.1
134.6	508.93	134.6	491.67		134.6	618.5	134.6	20.1
134.7	508.93	134.7	491.68		134.7	618.6	134.7	20.2
134.8	508.94	134.8	491.68		134.8	618.7	134.8	20.2
134.9	508.95	134.9	491.69		134.9	618.8	134.9	20.2
135	508.96	135	491.69		135	618.9	135	20.2
135.1	508.96	135.1	491.7		135.1	619	135.1	20.2
135.2	508.96	135.2	491.71		135.2	619.1	135.2	20.2
135.3	508.97	135.3	491.71		135.3	619.2	135.3	20.2
135.4	508.98	135.4	491.72		135.4	619.3	135.4	20.2
135.5	508.98	135.5	491.71		135.5	619.3	135.5	20.2
135.6	508.99	135.6	491.72		135.6	619.4	135.6	20.3
135.7	509	135.7	491.72		135.7	619.5	135.7	20.3
135.8	509	135.8	491.73		135.8	619.6	135.8	20.3
135.9	509.01	135.9	491.73		135.9	619.7	135.9	20.3
136	509.02	136	491.74		136	619.8	136	20.3
136.1	509.03	136.1	491.74		136.1	619.9	136.1	20.3
136.2	509.03	136.2	491.75		136.2	620	136.2	20.3
136.3	509.04	136.3	491.76		136.3	620.1	136.3	20.3
136.4	509.04	136.4	491.77		136.4	620.2	136.4	20.3
136.5	509.04	136.5	491.78		136.5	620.3	136.5	20.4
136.6	509.05	136.6	491.78		136.6	620.4	136.6	20.4
136.7	509.04	136.7	491.78		136.7	620.5	136.7	20.4
136.8	509.05	136.8	491.79		136.8	620.5	136.8	20.4
136.9	509.06	136.9	491.8		136.9	620.6	136.9	20.4
137	509.06	137	491.81		137	620.7	137	20.4
137.1	509.06	137.1	491.8		137.1	620.8	137.1	20.4
137.2	509.07	137.2	491.81		137.2	620.9	137.2	20.4
137.3	509.08	137.3	491.82		137.3	621	137.3	20.4
137.4	509.08	137.4	491.82		137.4	621.1	137.4	20.5
137.5	509.09	137.5	491.83		137.5	621.2	137.5	20.5
137.6	509.1	137.6	491.83		137.6	621.2	137.6	20.5
137.7	509.11	137.7	491.83		137.7	621.3	137.7	20.5
137.8	509.12	137.8	491.84		137.8	621.4	137.8	20.5
137.9	509.12	137.9	491.84		137.9	621.5	137.9	20.5
138	509.13	138	491.86		138	621.6	138	20.5
138.1	509.13	138.1	491.85		138.1	621.7	138.1	20.5
138.2	509.14	138.2	491.86		138.2	621.8	138.2	20.5
138.3	509.15	138.3	491.86		138.3	621.9	138.3	20.5
138.4	509.15	138.4	491.87		138.4	621.9	138.4	20.6
138.5	509.16	138.5	491.87		138.5	622.1	138.5	20.6
138.6	509.15	138.6	491.88		138.6	622.2	138.6	20.6
138.7	509.16	138.7	491.89		138.7	622.2	138.7	20.6
138.8	509.17	138.8	491.89		138.8	622.3	138.8	20.6
138.9	509.17	138.9	491.9		138.9	622.4	138.9	20.6
139	509.18	139	491.89		139	622.5	139	20.6
139.1	509.19	139.1	491.89		139.1	622.6	139.1	20.6
139.2	509.19	139.2	491.9		139.2	622.7	139.2	20.7
139.3	509.2	139.3	491.91		139.3	622.7	139.3	20.7
139.4	509.21	139.4	491.91		139.4	622.8	139.4	20.7
139.5	509.22	139.5	491.92		139.5	622.9	139.5	20.7
139.6	509.22	139.6	491.92		139.6	623	139.6	20.7
139.7	509.23	139.7	491.93		139.7	623.1	139.7	20.7
139.8	509.23	139.8	491.93		139.8	623.2	139.8	20.7
139.9	509.24	139.9	491.94		139.9	623.3	139.9	20.7
140	509.25	140	491.94		140	623.3	140	20.7
140.1	509.25	140.1	491.95		140.1	623.4	140.1	20.7
140.2	509.26	140.2	491.95		140.2	623.5	140.2	20.7
140.3	509.26	140.3	491.96		140.3	623.6	140.3	20.8
140.4	509.26	140.4	491.97		140.4	623.7	140.4	20.8
140.5	509.27	140.5	491.97		140.5	623.8	140.5	20.8
140.6	509.26	140.6	491.97		140.6	623.8	140.6	20.8
140.7	509.27	140.7	491.98		140.7	623.9	140.7	20.8
140.8	509.28	140.8	491.99		140.8	624	140.8	20.8
140.9	509.28	140.9	491.99		140.9	624.1	140.9	20.8
141	509.29	141	491.99		141	624.2	141	20.8
141.1	509.29	141.1	492		141.1	624.2	141.1	20.8
141.2	509.3	141.2	492		141.2	624.3	141.2	20.8
141.3	509.3	141.3	492.01		141.3	624.4	141.3	20.8
141.4	509.31	141.4	492.01		141.4	624.5	141.4	20.8
141.5	509.32	141.5	492.01		141.5	624.6	141.5	20.8
141.6	509.32	141.6	492.02		141.6	624.7	141.6	20.8
141.7	509.33	141.7	492.03		141.7	624.8	141.7	20.9
141.8	509.34	141.8	492.03		141.8	624.8	141.8	20.9
141.9	509.34	141.9	492.04		141.9	624.9	141.9	20.9
142	509.35	142	492.04		142	625	142	20.9
142.1	509.36	142.1	492.05		142.1	625.1	142.1	20.9
142.2	509.37	142.2	492.05		142.2	625.2	142.2	20.9
142.3	509.37	142.3	492.06		142.3	625.3	142.3	20.9
142.4	509.38	142.4	492.05		142.4	625.3	142.4	20.9
142.5	509.38	142.5	492.06		142.5	625.4	142.5	20.9
142.6	509.38	142.6	492.07		142.6	625.5	142.6	20.9
142.7	509.39	142.7	492.07		142.7	625.6	142.7	20.9
142.8	509.4	142.8	492.07		142.8	625.6	142.8	20.9
142.9	509.4	142.9	492.08		142.9	625.7	142.9	20.9
143	509.41	143	492.09		143	625.8	143	21
143.1	509.41	143.1	492.09		143.1	625.9	143.1	21
143.2	509.42	143.2	492.1		143.2	625.9	143.2	21
143.3	509.42	143.3	492.1		143.3	626	143.3	21
143.4	509.42	143.4	492.1		143.4	626.1	143.4	21
143.5	509.42	143.5	492.11		143.5	626.2	143.5	21
143.6	509.43	143.6	492.12		143.6	626.3	143.6	21
143.7	509.44	143.7	492.12		143.7	626.4	143.7	21
143.8	509.44	143.8	492.13		143.8	626.5	143.8	21
143.9	509.44	143.9	492.14		143.9	626.5	143.9	21
144	509.45	144	492.15		144	626.6	144	21
144.1	509.44	144.1	492.16		144.1	626.7	144.1	21
144.2	509.44	144.2	492.16		144.2	626.8	144.2	21
144.3	509.45	144.3	492.16		144.3	626.8	144.3	21.1
144.4	509.45	144.4	492.17		144.4	626.9	144.4	21.1
144.5	509.45	144.5	492.17		144.5	627	144.5	21.1
144.6	509.46	144.6	492.17		144.6	627.1	144.6	21.1
144.7	509.47	144.7	492.17		144.7	627.2	144.7	21.1
144.8	509.47	144.8	492.17		144.8	627.3	144.8	21.1
144.9	509.48	144.9	492.18		144.9	627.3	144.9	21.1
145	509.48	145	492.18		145	627.4	145	21.1
145.1	509.49	145.1	492.19		145.1	627.5	145.1	21.1
145.2	509.49	145.2	492.19		145.2	627.6	145.2	21.1
145.3	509.5	145.3	492.19		145.3	627.7	145.3	21.2
145.4	509.51	145.4	492.2		145.4	627.8	145.4	21.2
145.5	509.51	145.5	492.2		145.5	627.8	145.5	21.2
145.6	509.52	145.6	492.19		145.6	627.9	145.6	21.2
145.7	509.52	145.7	492.2		145.7	628	145.7	21.2
145.8	509.53	145.8	492.21		145.8	628.1	145.8	21.2
145.9	509.54	145.9	492.21		145.9	628.1	145.9	21.2
146	509.54	146	492.22		146	628.2	146	21.2
146.1	509.55	146.1	492.23		146.1	628.3	146.1	21.2
146.2	509.55	146.2	492.23		146.2	628.4	146.2	21.2
146.3	509.56	146.3	492.25		146.3	628.4	146.3	21.3
146.4	509.55	146.4	492.24		146.4	628.5	146.4	21.3
146.5	509.56	146.5	492.25		146.5	628.6	146.5	21.3
146.6	509.56	146.6	492.25		146.6	628.6	146.6	21.3
146.7	509.56	146.7	492.26		146.7	628.7	146.7	21.3
146.8	509.57	146.8	492.26		146.8	628.8	146.8	21.3
146.9	509.57	146.9	492.26		146.9	628.9	146.9	21.3
147	509.58	147	492.26		147	628.9	147	21.3
147.1	509.59	147.1	492.26		147.1	629	147.1	21.3
147.2	509.59	147.2	492.27		147.2	629.1	147.2	21.3
147.3	509.59	147.3	492.27		147.3	629.2	147.3	21.4
147.4	509.6	147.4	492.28		147.4	629.3	147.4	21.4
147.5	509.6	147.5	492.28		147.5	629.3	147.5	21.4
147.6	509.6	147.6	492.28		147.6	629.4	147.6	21.4
147.7	509.6	147.7	492.29		147.7	629.5	147.7	21.4
147.8	509.61	147.8	492.28		147.8	629.6	147.8	21.4
147.9	509.61	147.9	492.28		147.9	629.6	147.9	21.4
148	509.62	148	492.29		148	629.7	148	21.4
148.1	509.62	148.1	492.29		148.1	629.8	148.1	21.4
148.2	509.63	148.2	492.3		148.2	629.8	148.2	21.4
148.3	509.64	148.3	492.29		148.3	629.9	148.3	21.4
148.4	509.64	148.4	492.31		148.4	630	148.4	21.4
148.5	509.64	148.5	492.31		148.5	630.1	148.5	21.5
148.6	509.65	148.6	492.31		148.6	630.2	148.6	21.5
148.7	509.65	148.7	492.31		148.7	630.2	148.7	21.5
148.8	509.66	148.8	492.31		148.8	630.3	148.8	21.5
148.9	509.66	148.9	492.31		148.9	630.3	148.9	21.5
149	509.67	149	492.31		149	630.4	149	21.5
149.1	509.67	149.1	492.32		149.1	630.5	149.1	21.5
149.2	509.68	149.2	492.32		149.2	630.5	149.2	21.5
149.3	509.69	149.3	492.32		149.3	630.6	149.3	21.5
149.4	509.7	149.4	492.32		149.4	630.6	149.4	21.5
149.5	509.71	149.5	492.32		149.5	630.7	149.5	21.5
149.6	509.71	149.6	492.32		149.6	630.8	149.6	21.5
149.7	509.72	149.7	492.33		149.7	630.9	149.7	21.5
149.8	509.72	149.8	492.33		149.8	631	149.8	21.5
149.9	509.73	149.9	492.34		149.9	631	149.9	21.5
150	509.74	150	492.34		150	631.1	150	21.5
150.1	509.74	150.1	492.33		150.1	631.2	150.1	21.5
150.2	509.74	150.2	492.34		150.2	631.2	150.2	21.5
150.3	509.75	150.3	492.34		150.3	631.3	150.3	21.5
150.4	509.75	150.4	492.34		150.4	631.4	150.4	21.6
150.5	509.76	150.5	492.35		150.5	631.4	150.5	21.6
150.6	509.76	150.6	492.36		150.6	631.5	150.6	21.6
150.7	509.77	150.7	492.36		150.7	631.6	150.7	21.6
150.8	509.77	150.8	492.36		150.8	631.6	150.8	21.6
150.9	509.78	150.9	492.37		150.9	631.7	150.9	21.6
151	509.78	151	492.36		151	631.8	151	21.6
151.1	509.78	151.1	492.37		151.1	631.9	151.1	21.6
151.2	509.78	151.2	492.38		151.2	631.9	151.2	21.6
151.3	509.79	151.3	492.38		151.3	632	151.3	21.6
151.4	509.8	151.4	492.38		151.4	632.1	151.4	21.6
151.5	509.8	151.5	492.39		151.5	632.2	151.5	21.6
151.6	509.8	151.6	492.39		151.6	632.2	151.6	21.6
151.7	509.82	151.7	492.38		151.7	632.3	151.7	21.6
151.8	509.82	151.8	492.39		151.8	632.4	151.8	21.6
151.9	509.82	151.9	492.39		151.9	632.5	151.9	21.6
152	509.83	152	492.4		152	632.6	152	21.6
152.1	509.83	152.1	492.41		152.1	632.6	152.1	21.7
152.2	509.84	152.2	492.41		152.2	632.7	152.2	21.7
152.3	509.84	152.3	492.4		152.3	632.8	152.3	21.7
152.4	509.85	152.4	492.41		152.4	632.8	152.4	21.7
152.5	509.87	152.5	492.41		152.5	632.9	152.5	21.7
152.6	509.87	152.6	492.41		152.6	633	152.6	21.7
152.7	509.87	152.7	492.42		152.7	633	152.7	21.7
152.8	509.88	152.8	492.42		152.8	633.1	152.8	21.7
152.9	509.88	152.9	492.43		152.9	633.1	152.9	21.7
153	509.88	153	492.43		153	633.2	153	21.7
153.1	509.88	153.1	492.44		153.1	633.3	153.1	21.7
153.2	509.89	153.2	492.44		153.2	633.3	153.2	21.7
153.3	509.9	153.3	492.45		153.3	633.4	153.3	21.7
153.4	509.9	153.4	492.45		153.4	633.5	153.4	21.7
153.5	509.9	153.5	492.46		153.5	633.5	153.5	21.7
153.6	509.9	153.6	492.47		153.6	633.6	153.6	21.7
153.7	509.9	153.7	492.46		153.7	633.7	153.7	21.8
153.8	509.92	153.8	492.47		153.8	633.7	153.8	21.8
153.9	509.92	153.9	492.48		153.9	633.8	153.9	21.8
154	509.93	154	492.47		154	633.8	154	21.8
154.1	509.92	154.1	492.47		154.1	633.9	154.1	21.8
154.2	509.93	154.2	492.47		154.2	633.9	154.2	21.8
154.3	509.93	154.3	492.48		154.3	634	154.3	21.8
154.4	509.94	154.4	492.48		154.4	634	154.4	21.8
154.5	509.94	154.5	492.48		154.5	634.1	154.5	21.8
154.6	509.94	154.6	492.49		154.6	634.2	154.6	21.8
154.7	509.95	154.7	492.49		154.7	634.2	154.7	21.8
154.8	509.95	154.8	492.5		154.8	634.3	154.8	21.9
154.9	509.96	154.9	492.5		154.9	634.3	154.9	21.9
155	509.96	155	492.51		155	634.4	155	21.9
155.1	509.96	155.1	492.5		155.1	634.5	155.1	21.9
155.2	509.97	155.2	492.51		155.2	634.5	155.2	21.9
155.3	509.97	155.3	492.51		155.3	634.6	155.3	21.9
155.4	509.96	155.4	492.51		155.4	634.7	155.4	21.9
155.5	509.98	155.5	492.52		155.5	634.7	155.5	21.9
155.6	509.97	155.6	492.52		155.6	634.8	155.6	21.9
155.7	509.98	155.7	492.52		155.7	634.8	155.7	21.9
155.8	509.99	155.8	492.54		155.8	634.9	155.8	21.9
155.9	510	155.9	492.53		155.9	635	155.9	21.9
156	509.99	156	492.54		156	635	156	21.9
156.1	510	156.1	492.54		156.1	635.1	156.1	22
156.2	510	156.2	492.54		156.2	635.2	156.2	22
156.3	510.01	156.3	492.55		156.3	635.2	156.3	22
156.4	510.01	156.4	492.55		156.4	635.3	156.4	22
156.5	510.01	156.5	492.56		156.5	635.4	156.5	22
156.6	510.02	156.6	492.56		156.6	635.4	156.6	22
156.7	510.02	156.7	492.55		156.7	635.5	156.7	22
156.8	510.03	156.8	492.55		156.8	635.6	156.8	22
156.9	510.03	156.9	492.56		156.9	635.6	156.9	22
157	510.04	157	492.56		157	635.7	157	22
157.1	510.04	157.1	492.56		157.1	635.7	157.1	22
157.2	510.05	157.2	492.57		157.2	635.8	157.2	22.1
157.3	510.05	157.3	492.57		157.3	635.9	157.3	22.1
157.4	510.06	157.4	492.58		157.4	635.9	157.4	22.1
157.5	510.06	157.5	492.58		157.5	636	157.5	22.1
157.6	510.06	157.6	492.58		157.6	636.1	157.6	22.1
157.7	510.07	157.7	492.58		157.7	636.1	157.7	22.1
157.8	510.07	157.8	492.59		157.8	636.2	157.8	22.1
157.9	510.08	157.9	492.59		157.9	636.2	157.9	22.1
158	510.08	158	492.6		158	636.3	158	22.1
158.1	510.09	158.1	492.6		158.1	636.4	158.1	22.1
158.2	510.1	158.2	492.6		158.2	636.4	158.2	22.2
158.3	510.1	158.3	492.61		158.3	636.5	158.3	22.2
158.4	510.11	158.4	492.61		158.4	636.5	158.4	22.2
158.5	510.11	158.5	492.62		158.5	636.6	158.5	22.2
158.6	510.12	158.6	492.63		158.6	636.6	158.6	22.2
158.7	510.12	158.7	492.63		158.7	636.7	158.7	22.2
158.8	510.13	158.8	492.64		158.8	636.7	158.8	22.2
158.9	510.13	158.9	492.64		158.9	636.8	158.9	22.2
159	510.14	159	492.64		159	636.9	159	22.2
159.1	510.15	159.1	492.64		159.1	636.9	159.1	22.2
159.2	510.16	159.2	492.65		159.2	637	159.2	22.2
159.3	510.16	159.3	492.64		159.3	637.1	159.3	22.3
159.4	510.17	159.4	492.64		159.4	637.1	159.4	22.3
159.5	510.17	159.5	492.64		159.5	637.2	159.5	22.3
159.6	510.17	159.6	492.65		159.6	637.2	159.6	22.3
159.7	510.17	159.7	492.66		159.7	637.3	159.7	22.3
159.8	510.18	159.8	492.66		159.8	637.4	159.8	22.3
159.9	510.18	159.9	492.66		159.9	637.4	159.9	22.3
160	510.19	160	492.67		160	637.5	160	22.3
160.1	510.19	160.1	492.67		160.1	637.6	160.1	22.3
160.2	510.2	160.2	492.67		160.2	637.6	160.2	22.3
160.3	510.2	160.3	492.68		160.3	637.7	160.3	22.3
160.4	510.2	160.4	492.68		160.4	637.8	160.4	22.4
160.5	510.2	160.5	492.68		160.5	637.8	160.5	22.4
160.6	510.21	160.6	492.69		160.6	637.9	160.6	22.4
160.7	510.21	160.7	492.69		160.7	637.9	160.7	22.4
160.8	510.21	160.8	492.69		160.8	638	160.8	22.4
160.9	510.21	160.9	492.7		160.9	638.1	160.9	22.4
161	510.22	161	492.7		161	638.1	161	22.4
161.1	510.23	161.1	492.7		161.1	638.2	161.1	22.4
161.2	510.23	161.2	492.71		161.2	638.3	161.2	22.4
161.3	510.24	161.3	492.71		161.3	638.3	161.3	22.4
161.4	510.24	161.4	492.72		161.4	638.4	161.4	22.4
161.5	510.24	161.5	492.72		161.5	638.4	161.5	22.4
161.6	510.25	161.6	492.73		161.6	638.5	161.6	22.4
161.7	510.25	161.7	492.73		161.7	638.5	161.7	22.4
161.8	510.25	161.8	492.73		161.8	638.6	161.8	22.4
161.9	510.25	161.9	492.74		161.9	638.7	161.9	22.4
162	510.26	162	492.74		162	638.7	162	22.5
162.1	510.27	162.1	492.74		162.1	638.8	162.1	22.5
162.2	510.26	162.2	492.74		162.2	638.8	162.2	22.5
162.3	510.27	162.3	492.75		162.3	638.8	162.3	22.5
162.4	510.27	162.4	492.75		162.4	638.9	162.4	22.5
162.5	510.29	162.5	492.76		162.5	639	162.5	22.5
162.6	510.29	162.6	492.76		162.6	639	162.6	22.5
162.7	510.29	162.7	492.76		162.7	639.1	162.7	22.5
162.8	510.3	162.8	492.76		162.8	639.2	162.8	22.5
162.9	510.3	162.9	492.76		162.9	639.2	162.9	22.5
163	510.3	163	492.76		163	639.3	163	22.5
163.1	510.31	163.1	492.76		163.1	639.3	163.1	22.6
163.2	510.31	163.2	492.76		163.2	639.4	163.2	22.6
163.3	510.32	163.3	492.77		163.3	639.4	163.3	22.6
163.4	510.31	163.4	492.77		163.4	639.5	163.4	22.6
163.5	510.32	163.5	492.77		163.5	639.5	163.5	22.6
163.6	510.32	163.6	492.78		163.6	639.6	163.6	22.6
163.7	510.32	163.7	492.78		163.7	639.6	163.7	22.6
163.8	510.32	163.8	492.79		163.8	639.7	163.8	22.6
163.9	510.33	163.9	492.8		163.9	639.7	163.9	22.6
164	510.33	164	492.81		164	639.8	164	22.6
164.1	510.33	164.1	492.81		164.1	639.9	164.1	22.6
164.2	510.34	164.2	492.81		164.2	639.9	164.2	22.6
164.3	510.33	164.3	492.82		164.3	640	164.3	22.6
164.4	510.34	164.4	492.82		164.4	640	164.4	22.6
164.5	510.34	164.5	492.83		164.5	640.1	164.5	22.6
164.6	510.34	164.6	492.83		164.6	640.2	164.6	22.6
164.7	510.35	164.7	492.84		164.7	640.2	164.7	22.6
164.8	510.35	164.8	492.84		164.8	640.2	164.8	22.6
164.9	510.35	164.9	492.85		164.9	640.3	164.9	22.6
165	510.35	165	492.85		165	640.3	165	22.7
165.1	510.36	165.1	492.86		165.1	640.4	165.1	22.7
165.2	510.36	165.2	492.85		165.2	640.5	165.2	22.7
165.3	510.37	165.3	492.86		165.3	640.5	165.3	22.7
165.4	510.37	165.4	492.86		165.4	640.6	165.4	22.7
165.5	510.38	165.5	492.86		165.5	640.6	165.5	22.7
165.6	510.38	165.6	492.87		165.6	640.7	165.6	22.7
165.7	510.37	165.7	492.87		165.7	640.7	165.7	22.7
165.8	510.38	165.8	492.88		165.8	640.8	165.8	22.7
165.9	510.38	165.9	492.88		165.9	640.9	165.9	22.7
166	510.38	166	492.89		166	640.9	166	22.7
166.1	510.38	166.1	492.89		166.1	641	166.1	22.7
166.2	510.39	166.2	492.89		166.2	641	166.2	22.7
166.3	510.39	166.3	492.88		166.3	641.1	166.3	22.7
166.4	510.4	166.4	492.89		166.4	641.2	166.4	22.7
166.5	510.4	166.5	492.89		166.5	641.2	166.5	22.7
166.6	510.4	166.6	492.9		166.6	641.3	166.6	22.8
166.7	510.41	166.7	492.9		166.7	641.3	166.7	22.8
166.8	510.41	166.8	492.9		166.8	641.4	166.8	22.8
166.9	510.42	166.9	492.91		166.9	641.4	166.9	22.8
167	510.42	167	492.91		167	641.5	167	22.8
167.1	510.42	167.1	492.91		167.1	641.5	167.1	22.8
167.2	510.42	167.2	492.92		167.2	641.6	167.2	22.8
167.3	510.43	167.3	492.92		167.3	641.7	167.3	22.8
167.4	510.43	167.4	492.91		167.4	641.7	167.4	22.8
167.5	510.44	167.5	492.91		167.5	641.8	167.5	22.8
167.6	510.44	167.6	492.92		167.6	641.8	167.6	22.8
167.7	510.44	167.7	492.91		167.7	641.9	167.7	22.8
167.8	510.44	167.8	492.91		167.8	641.9	167.8	22.8
167.9	510.44	167.9	492.92		167.9	641.9	167.9	22.8
168	510.45	168	492.92		168	642	168	22.9
168.1	510.45	168.1	492.93		168.1	642.1	168.1	22.9
168.2	510.45	168.2	492.93		168.2	642.1	168.2	22.9
168.3	510.45	168.3	492.94		168.3	642.1	168.3	22.9
168.4	510.46	168.4	492.95		168.4	642.2	168.4	22.9
168.5	510.46	168.5	492.94		168.5	642.2	168.5	22.9
168.6	510.46	168.6	492.95		168.6	642.3	168.6	22.9
168.7	510.46	168.7	492.95		168.7	642.4	168.7	22.9
168.8	510.46	168.8	492.96		168.8	642.4	168.8	22.9
168.9	510.46	168.9	492.96		168.9	642.5	168.9	22.9
169	510.47	169	492.97		169	642.5	169	22.9
169.1	510.47	169.1	492.97		169.1	642.6	169.1	22.9
169.2	510.48	169.2	492.98		169.2	642.6	169.2	22.9
169.3	510.47	169.3	492.97		169.3	642.7	169.3	23
169.4	510.47	169.4	492.98		169.4	642.7	169.4	23
169.5	510.48	169.5	492.98		169.5	642.8	169.5	23
169.6	510.48	169.6	492.97		169.6	642.8	169.6	23
169.7	510.48	169.7	492.98		169.7	642.9	169.7	23
169.8	510.49	169.8	492.98		169.8	642.9	169.8	23
169.9	510.49	169.9	492.98		169.9	643	169.9	23
170	510.5	170	492.97		170	643	170	23
170.1	510.5	170.1	492.98		170.1	643.1	170.1	23
170.2	510.51	170.2	492.98		170.2	643.1	170.2	23
170.3	510.51	170.3	492.98		170.3	643.1	170.3	23
170.4	510.51	170.4	492.98		170.4	643.2	170.4	23
170.5	510.51	170.5	492.99		170.5	643.2	170.5	23
170.6	510.51	170.6	492.98		170.6	643.3	170.6	23
170.7	510.51	170.7	492.98		170.7	643.3	170.7	23
170.8	510.52	170.8	492.98		170.8	643.4	170.8	23
170.9	510.52	170.9	492.99		170.9	643.5	170.9	23
171	510.53	171	492.99		171	643.5	171	23.1
171.1	510.53	171.1	493		171.1	643.6	171.1	23.1
171.2	510.53	171.2	493		171.2	643.6	171.2	23.1
171.3	510.54	171.3	492.99		171.3	643.7	171.3	23.1
171.4	510.54	171.4	493		171.4	643.7	171.4	23.1
171.5	510.55	171.5	493		171.5	643.8	171.5	23.1
171.6	510.55	171.6	493.01		171.6	643.8	171.6	23.1
171.7	510.55	171.7	493.01		171.7	643.9	171.7	23.1
171.8	510.55	171.8	493.02		171.8	643.9	171.8	23.1
171.9	510.56	171.9	493.02		171.9	644	171.9	23.1
172	510.56	172	493.02		172	644	172	23.1
172.1	510.57	172.1	493.03		172.1	644.1	172.1	23.1
172.2	510.57	172.2	493.03		172.2	644.1	172.2	23.1
172.3	510.57	172.3	493.03		172.3	644.2	172.3	23.1
172.4	510.57	172.4	493.04		172.4	644.2	172.4	23.1
172.5	510.58	172.5	493.04		172.5	644.3	172.5	23.1
172.6	510.58	172.6	493.04		172.6	644.3	172.6	23.2
172.7	510.59	172.7	493.05		172.7	644.4	172.7	23.2
172.8	510.59	172.8	493.05		172.8	644.4	172.8	23.2
172.9	510.59	172.9	493.05		172.9	644.5	172.9	23.2
173	510.59	173	493.06		173	644.5	173	23.2
173.1	510.6	173.1	493.06		173.1	644.6	173.1	23.2
173.2	510.6	173.2	493.05		173.2	644.6	173.2	23.2
173.3	510.6	173.3	493.06		173.3	644.6	173.3	23.2
173.4	510.6	173.4	493.06		173.4	644.7	173.4	23.2
173.5	510.6	173.5	493.06		173.5	644.8	173.5	23.2
173.6	510.61	173.6	493.07		173.6	644.8	173.6	23.2
173.7	510.61	173.7	493.07		173.7	644.9	173.7	23.2
173.8	510.62	173.8	493.07		173.8	644.9	173.8	23.2
173.9	510.62	173.9	493.07		173.9	645	173.9	23.2
174	510.62	174	493.08		174	645	174	23.2
174.1	510.62	174.1	493.08		174.1	645.1	174.1	23.2
174.2	510.63	174.2	493.08		174.2	645.1	174.2	23.2
174.3	510.63	174.3	493.09		174.3	645.2	174.3	23.2
174.4	510.64	174.4	493.09		174.4	645.2	174.4	23.2
174.5	510.64	174.5	493.09		174.5	645.2	174.5	23.3
174.6	510.65	174.6	493.09		174.6	645.3	174.6	23.3
174.7	510.65	174.7	493.1		174.7	645.3	174.7	23.3
174.8	510.66	174.8	493.1		174.8	645.4	174.8	23.3
174.9	510.66	174.9	493.1		174.9	645.4	174.9	23.3
175	510.66	175	493.1		175	645.4	175	23.3
175.1	510.67	175.1	493.1		175.1	645.5	175.1	23.3
175.2	510.67	175.2	493.11		175.2	645.5	175.2	23.3
175.3	510.67	175.3	493.11		175.3	645.6	175.3	23.3
175.4	510.67	175.4	493.11		175.4	645.6	175.4	23.3
175.5	510.68	175.5	493.11		175.5	645.7	175.5	23.3
175.6	510.68	175.6	493.12		175.6	645.7	175.6	23.3
175.7	510.68	175.7	493.12		175.7	645.8	175.7	23.3
175.8	510.68	175.8	493.12		175.8	645.8	175.8	23.3
175.9	510.69	175.9	493.13		175.9	645.8	175.9	23.4
176	510.69	176	493.13		176	645.9	176	23.4
176.1	510.68	176.1	493.14		176.1	645.9	176.1	23.4
176.2	510.7	176.2	493.13		176.2	646	176.2	23.4
176.3	510.69	176.3	493.14		176.3	646	176.3	23.4
176.4	510.7	176.4	493.14		176.4	646.1	176.4	23.4
176.5	510.7	176.5	493.14		176.5	646.1	176.5	23.4
176.6	510.71	176.6	493.14		176.6	646.2	176.6	23.4
176.7	510.71	176.7	493.15		176.7	646.2	176.7	23.4
176.8	510.71	176.8	493.15		176.8	646.2	176.8	23.4
176.9	510.71	176.9	493.14		176.9	646.3	176.9	23.4
177	510.71	177	493.15		177	646.3	177	23.4
177.1	510.71	177.1	493.15		177.1	646.4	177.1	23.4
177.2	510.72	177.2	493.15		177.2	646.4	177.2	23.4
177.3	510.73	177.3	493.16		177.3	646.5	177.3	23.4
177.4	510.72	177.4	493.16		177.4	646.5	177.4	23.4
177.5	510.73	177.5	493.15		177.5	646.6	177.5	23.5
177.6	510.73	177.6	493.15		177.6	646.6	177.6	23.5
177.7	510.74	177.7	493.16		177.7	646.7	177.7	23.5
177.8	510.74	177.8	493.16		177.8	646.7	177.8	23.5
177.9	510.73	177.9	493.16		177.9	646.8	177.9	23.5
178	510.74	178	493.15		178	646.8	178	23.5
178.1	510.74	178.1	493.15		178.1	646.8	178.1	23.5
178.2	510.74	178.2	493.16		178.2	646.9	178.2	23.5
178.3	510.74	178.3	493.16		178.3	646.9	178.3	23.5
178.4	510.74	178.4	493.17		178.4	647	178.4	23.5
178.5	510.75	178.5	493.17		178.5	647	178.5	23.5
178.6	510.75	178.6	493.17		178.6	647.1	178.6	23.6
178.7	510.76	178.7	493.18		178.7	647.1	178.7	23.6
178.8	510.76	178.8	493.18		178.8	647.2	178.8	23.6
178.9	510.76	178.9	493.19		178.9	647.2	178.9	23.6
179	510.76	179	493.18		179	647.3	179	23.6
179.1	510.77	179.1	493.19		179.1	647.3	179.1	23.6
179.2	510.77	179.2	493.19		179.2	647.4	179.2	23.6
179.3	510.78	179.3	493.2		179.3	647.4	179.3	23.6
179.4	510.78	179.4	493.2		179.4	647.5	179.4	23.6
179.5	510.78	179.5	493.2		179.5	647.5	179.5	23.6
179.6	510.78	179.6	493.21		179.6	647.6	179.6	23.6
179.7	510.78	179.7	493.21		179.7	647.6	179.7	23.6
179.8	510.79	179.8	493.21		179.8	647.6	179.8	23.6
179.9	510.79	179.9	493.22		179.9	647.7	179.9	23.6
180	510.79	180	493.21		180	647.7	180	23.6
180.1	510.79	180.1	493.21		180.1	647.8	180.1	23.6
180.2	510.8	180.2	493.21		180.2	647.8	180.2	23.7
180.3	510.8	180.3	493.22		180.3	647.9	180.3	23.7
180.4	510.8	180.4	493.22		180.4	647.9	180.4	23.7
180.5	510.8	180.5	493.22		180.5	647.9	180.5	23.7
180.6	510.8	180.6	493.23		180.6	648	180.6	23.7
180.7	510.8	180.7	493.23		180.7	648	180.7	23.7
180.8	510.81	180.8	493.23		180.8	648.1	180.8	23.7
180.9	510.81	180.9	493.24		180.9	648.1	180.9	23.7
181	510.81	181	493.24		181	648.1	181	23.7
181.1	510.81	181.1	493.23		181.1	648.2	181.1	23.7
181.2	510.82	181.2	493.23		181.2	648.2	181.2	23.7
181.3	510.82	181.3	493.24		181.3	648.3	181.3	23.7
181.4	510.82	181.4	493.24		181.4	648.3	181.4	23.7
181.5	510.83	181.5	493.24		181.5	648.4	181.5	23.7
181.6	510.83	181.6	493.25		181.6	648.4	181.6	23.7
181.7	510.83	181.7	493.25		181.7	648.4	181.7	23.7
181.8	510.83	181.8	493.25		181.8	648.5	181.8	23.7
181.9	510.84	181.9	493.25		181.9	648.5	181.9	23.7
182	510.85	182	493.25		182	648.6	182	23.8
182.1	510.84	182.1	493.26		182.1	648.6	182.1	23.8
182.2	510.85	182.2	493.26		182.2	648.7	182.2	23.8
182.3	510.85	182.3	493.26		182.3	648.7	182.3	23.8
182.4	510.86	182.4	493.27		182.4	648.8	182.4	23.8
182.5	510.86	182.5	493.27		182.5	648.8	182.5	23.8
182.6	510.87	182.6	493.27		182.6	648.9	182.6	23.8
182.7	510.86	182.7	493.28		182.7	648.9	182.7	23.8
182.8	510.86	182.8	493.28		182.8	648.9	182.8	23.8
182.9	510.86	182.9	493.29		182.9	649	182.9	23.8
183	510.87	183	493.29		183	649	183	23.8
183.1	510.87	183.1	493.29		183.1	649	183.1	23.8
183.2	510.87	183.2	493.29		183.2	649.1	183.2	23.8
183.3	510.87	183.3	493.3		183.3	649.1	183.3	23.8
183.4	510.87	183.4	493.3		183.4	649.2	183.4	23.8
183.5	510.88	183.5	493.31		183.5	649.2	183.5	23.8
183.6	510.88	183.6	493.31		183.6	649.3	183.6	23.8
183.7	510.88	183.7	493.31		183.7	649.3	183.7	23.8
183.8	510.89	183.8	493.31		183.8	649.4	183.8	23.8
183.9	510.89	183.9	493.32		183.9	649.4	183.9	23.9
184	510.9	184	493.32		184	649.4	184	23.9
184.1	510.91	184.1	493.32		184.1	649.5	184.1	23.9
184.2	510.91	184.2	493.33		184.2	649.5	184.2	23.9
184.3	510.91	184.3	493.33		184.3	649.6	184.3	23.9
184.4	510.91	184.4	493.33		184.4	649.6	184.4	23.9
184.5	510.91	184.5	493.32		184.5	649.6	184.5	23.9
184.6	510.92	184.6	493.33		184.6	649.6	184.6	23.9
184.7	510.92	184.7	493.34		184.7	649.7	184.7	23.9
184.8	510.92	184.8	493.33		184.8	649.7	184.8	23.9
184.9	510.92	184.9	493.35		184.9	649.8	184.9	23.9
185	510.93	185	493.35		185	649.8	185	23.9
185.1	510.93	185.1	493.35		185.1	649.8	185.1	23.9
185.2	510.93	185.2	493.35		185.2	649.9	185.2	23.9
185.3	510.93	185.3	493.36		185.3	649.9	185.3	23.9
185.4	510.94	185.4	493.36		185.4	649.9	185.4	23.9
185.5	510.94	185.5	493.36		185.5	650	185.5	24
185.6	510.94	185.6	493.36		185.6	650	185.6	24
185.7	510.95	185.7	493.37		185.7	650.1	185.7	24
185.8	510.95	185.8	493.37		185.8	650.1	185.8	24
185.9	510.95	185.9	493.37		185.9	650.1	185.9	24
186	510.95	186	493.37		186	650.2	186	24
186.1	510.94	186.1	493.38		186.1	650.2	186.1	24
186.2	510.96	186.2	493.38		186.2	650.3	186.2	24
186.3	510.96	186.3	493.38		186.3	650.3	186.3	24
186.4	510.96	186.4	493.38		186.4	650.4	186.4	24
186.5	510.96	186.5	493.38		186.5	650.4	186.5	24
186.6	510.97	186.6	493.39		186.6	650.4	186.6	24
186.7	510.97	186.7	493.39		186.7	650.5	186.7	24
186.8	510.97	186.8	493.39		186.8	650.5	186.8	24
186.9	510.97	186.9	493.39		186.9	650.6	186.9	24
187	510.97	187	493.4		187	650.6	187	24.1
187.1	510.97	187.1	493.4		187.1	650.6	187.1	24.1
187.2	510.98	187.2	493.4		187.2	650.7	187.2	24.1
187.3	510.98	187.3	493.41		187.3	650.7	187.3	24.1
187.4	510.98	187.4	493.41		187.4	650.8	187.4	24.1
187.5	510.98	187.5	493.41		187.5	650.8	187.5	24.1
187.6	510.99	187.6	493.41		187.6	650.9	187.6	24.1
187.7	510.99	187.7	493.41		187.7	650.9	187.7	24.1
187.8	510.99	187.8	493.42		187.8	650.9	187.8	24.1
187.9	510.99	187.9	493.42		187.9	651	187.9	24.1
188	510.99	188	493.42		188	651	188	24.1
188.1	511	188.1	493.42		188.1	651.1	188.1	24.1
188.2	511	188.2	493.42		188.2	651.1	188.2	24.1
188.3	511	188.3	493.43		188.3	651.1	188.3	24.1
188.4	511	188.4	493.43		188.4	651.2	188.4	24.1
188.5	511	188.5	493.43		188.5	651.2	188.5	24.1
188.6	511.01	188.6	493.44		188.6	651.3	188.6	24.1
188.7	511.01	188.7	493.43		188.7	651.3	188.7	24.1
188.8	511.01	188.8	493.43		188.8	651.4	188.8	24.1
188.9	511.01	188.9	493.43		188.9	651.4	188.9	24.2
189	511.02	189	493.43		189	651.4	189	24.2
189.1	511.02	189.1	493.44		189.1	651.5	189.1	24.2
189.2	511.02	189.2	493.44		189.2	651.5	189.2	24.2
189.3	511.03	189.3	493.44		189.3	651.5	189.3	24.2
189.4	511.03	189.4	493.44		189.4	651.6	189.4	24.2
189.5	511.03	189.5	493.44		189.5	651.6	189.5	24.2
189.6	511.04	189.6	493.45		189.6	651.6	189.6	24.2
189.7	511.04	189.7	493.45		189.7	651.7	189.7	24.2
189.8	511.04	189.8	493.46		189.8	651.7	189.8	24.2
189.9	511.04	189.9	493.46		189.9	651.8	189.9	24.2
190	511.04	190	493.46		190	651.8	190	24.2
190.1	511.04	190.1	493.46		190.1	651.8	190.1	24.2
190.2	511.05	190.2	493.46		190.2	651.9	190.2	24.2
190.3	511.05	190.3	493.47		190.3	651.9	190.3	24.3
190.4	511.05	190.4	493.47		190.4	652	190.4	24.3
190.5	511.06	190.5	493.48		190.5	652	190.5	24.3
190.6	511.06	190.6	493.48		190.6	652	190.6	24.3
190.7	511.06	190.7	493.48		190.7	652.1	190.7	24.3
190.8	511.05	190.8	493.49		190.8	652.1	190.8	24.3
190.9	511.05	190.9	493.48		190.9	652.1	190.9	24.3
191	511.06	191	493.48		191	652.2	191	24.3
191.1	511.06	191.1	493.49		191.1	652.2	191.1	24.3
191.2	511.06	191.2	493.48		191.2	652.2	191.2	24.3
191.3	511.06	191.3	493.48		191.3	652.3	191.3	24.3
191.4	511.06	191.4	493.49		191.4	652.3	191.4	24.3
191.5	511.07	191.5	493.48		191.5	652.4	191.5	24.3
191.6	511.07	191.6	493.48		191.6	652.4	191.6	24.3
191.7	511.07	191.7	493.48		191.7	652.4	191.7	24.3
191.8	511.07	191.8	493.49		191.8	652.5	191.8	24.3
191.9	511.07	191.9	493.49		191.9	652.5	191.9	24.4
192	511.07	192	493.49		192	652.6	192	24.4
192.1	511.08	192.1	493.5		192.1	652.6	192.1	24.4
192.2	511.08	192.2	493.5		192.2	652.6	192.2	24.4
192.3	511.08	192.3	493.49		192.3	652.7	192.3	24.4
192.4	511.09	192.4	493.5		192.4	652.7	192.4	24.4
192.5	511.09	192.5	493.5		192.5	652.8	192.5	24.4
192.6	511.09	192.6	493.51		192.6	652.8	192.6	24.4
192.7	511.1	192.7	493.51		192.7	652.9	192.7	24.4
192.8	511.1	192.8	493.5		192.8	652.9	192.8	24.4
192.9	511.1	192.9	493.5		192.9	652.9	192.9	24.4
193	511.1	193	493.51		193	653	193	24.4
193.1	511.1	193.1	493.51		193.1	653	193.1	24.4
193.2	511.1	193.2	493.51		193.2	653.1	193.2	24.4
193.3	511.11	193.3	493.52		193.3	653.1	193.3	24.4
193.4	511.1	193.4	493.51		193.4	653.1	193.4	24.4
193.5	511.1	193.5	493.52		193.5	653.2	193.5	24.4
193.6	511.1	193.6	493.52		193.6	653.2	193.6	24.5
193.7	511.11	193.7	493.51		193.7	653.2	193.7	24.5
193.8	511.11	193.8	493.52		193.8	653.3	193.8	24.5
193.9	511.11	193.9	493.52		193.9	653.3	193.9	24.5
194	511.11	194	493.53		194	653.4	194	24.5
194.1	511.12	194.1	493.52		194.1	653.4	194.1	24.5
194.2	511.12	194.2	493.52		194.2	653.4	194.2	24.5
194.3	511.12	194.3	493.53		194.3	653.5	194.3	24.5
194.4	511.12	194.4	493.52		194.4	653.5	194.4	24.5
194.5	511.13	194.5	493.53		194.5	653.5	194.5	24.5
194.6	511.13	194.6	493.53		194.6	653.6	194.6	24.5
194.7	511.12	194.7	493.53		194.7	653.6	194.7	24.5
194.8	511.12	194.8	493.52		194.8	653.7	194.8	24.5
194.9	511.13	194.9	493.53		194.9	653.7	194.9	24.6
195	511.13	195	493.53		195	653.8	195	24.6
195.1	511.13	195.1	493.54		195.1	653.8	195.1	24.6
195.2	511.13	195.2	493.53		195.2	653.8	195.2	24.6
195.3	511.13	195.3	493.53		195.3	653.9	195.3	24.6
195.4	511.14	195.4	493.53		195.4	653.9	195.4	24.6
195.5	511.15	195.5	493.54		195.5	654	195.5	24.6
195.6	511.15	195.6	493.53		195.6	654	195.6	24.6
195.7	511.15	195.7	493.54		195.7	654	195.7	24.6
195.8	511.15	195.8	493.54		195.8	654.1	195.8	24.6
195.9	511.15	195.9	493.54		195.9	654.1	195.9	24.6
196	511.15	196	493.54		196	654.2	196	24.6
196.1	511.15	196.1	493.54		196.1	654.2	196.1	24.6
196.2	511.15	196.2	493.53		196.2	654.2	196.2	24.6
196.3	511.14	196.3	493.53		196.3	654.3	196.3	24.6
196.4	511.14	196.4	493.54		196.4	654.3	196.4	24.6
196.5	511.14	196.5	493.54		196.5	654.3	196.5	24.6
196.6	511.14	196.6	493.54		196.6	654.4	196.6	24.6
196.7	511.14	196.7	493.54		196.7	654.4	196.7	24.6
196.8	511.15	196.8	493.55		196.8	654.4	196.8	24.7
196.9	511.15	196.9	493.55		196.9	654.5	196.9	24.7
197	511.15	197	493.55		197	654.5	197	24.7
197.1	511.17	197.1	493.55		197.1	654.5	197.1	24.7
197.2	511.17	197.2	493.55		197.2	654.6	197.2	24.7
197.3	511.17	197.3	493.56		197.3	654.6	197.3	24.7
197.4	511.18	197.4	493.56		197.4	654.6	197.4	24.7
197.5	511.19	197.5	493.56		197.5	654.6	197.5	24.7
197.6	511.2	197.6	493.57		197.6	654.7	197.6	24.7
197.7	511.2	197.7	493.57		197.7	654.7	197.7	24.7
197.8	511.2	197.8	493.58		197.8	654.7	197.8	24.7
197.9	511.21	197.9	493.58		197.9	654.8	197.9	24.7
198	511.21	198	493.58		198	654.8	198	24.7
198.1	511.22	198.1	493.57		198.1	654.8	198.1	24.7
198.2	511.22	198.2	493.58		198.2	654.8	198.2	24.7
198.3	511.21	198.3	493.58		198.3	654.9	198.3	24.7
198.4	511.21	198.4	493.58		198.4	654.9	198.4	24.8
198.5	511.22	198.5	493.59		198.5	654.9	198.5	24.8
198.6	511.22	198.6	493.59		198.6	655	198.6	24.8
198.7	511.22	198.7	493.59		198.7	655	198.7	24.8
198.8	511.23	198.8	493.6		198.8	655	198.8	24.8
198.9	511.23	198.9	493.6		198.9	655.1	198.9	24.8
199	511.23	199	493.6		199	655.1	199	24.8
199.1	511.24	199.1	493.61		199.1	655.1	199.1	24.8
199.2	511.24	199.2	493.61		199.2	655.1	199.2	24.8
199.3	511.24	199.3	493.61		199.3	655.2	199.3	24.8
199.4	511.25	199.4	493.61		199.4	655.2	199.4	24.8
199.5	511.25	199.5	493.61		199.5	655.2	199.5	24.8
199.6	511.26	199.6	493.62		199.6	655.3	199.6	24.8
199.7	511.26	199.7	493.62		199.7	655.3	199.7	24.8
199.8	511.26	199.8	493.62		199.8	655.3	199.8	24.8
[truncated: 9,750 more rows]

## Sheet: Supp Fig 6 - thermal melts
temp	Y1A	Y1C	Y1D	Y1E	Y1F	Y1G	Y1H	Y1I	Y1K	Y1L	Y1M	Y1N	D3A	D3C	D3D	D3E	D3F	D3G	D3H	D3I	D3K	D3L	D3M	D3N	G4A	G4C	G4D	G4E	G4F	G4G	G4H	G4I	G4K	G4L	G4M	G4N	T5A	T5C	T5D	T5E	T5F	T5G	T5H	T5I	T5K	T5L	T5M	T5N	M6A
26.9969	377.568	-510.596	9381.88	244.979	384.993	-162.038	-601.025	-1.74655	-360.62	-357.158	183.098	-504.464	343.663	464.802	-213.212	173.003	-365.836	275.72	3.05451	1002.36	-69.5879	-233.349	652.498	-651.401	537.73	-646.028	292.187	123.974	624.2	692.872	-149.855	733.309	240.621	377.811	214.853	1805.32	510.259	-186.106	979.338	1670.46	537.511	250.861	293.675	456.461	827.192	209.692	303.367	909.703	574.318
28.0124	229.29	27.3342	10527	850.421	394.503	-60.7075	-435.677	69.5625	-98.8584	-249.308	213.657	-492.838	397.611	40.6589	176.914	-144.095	-366.261	200.309	-123.515	918.283	254.447	-66.5006	296.106	67.2699	-76.3941	-119.792	126.427	295.96	739.053	376.231	-19.5101	576.06	-123.858	359.121	143.691	1540.94	457.026	39.401	393.772	-270.041	316.089	239.66	322.905	439.285	4.26976	163.236	220.674	709.542	553.407
28.9982	150.877	74.3448	10858.4	-29.394	384.65	-27.7773	-228.019	256.636	155.878	-309.877	86.898	30.5272	207.763	193.276	-152.953	501.687	-232.441	330.157	-82.9117	845.538	906.727	-120.468	425.781	173.923	270.188	-50.534	93.6264	-581.202	452.139	40.7902	-152.272	697.316	-157.003	620.832	9.78742	1269.25	588.719	336.656	277.353	906.363	500.28	20.6923	536.386	539.259	-428.919	329.856	164.821	467.807	396.212
30.0019	357.381	331.757	14396.9	879.114	809.31	259.867	72.871	317.653	389.107	-54.8829	260.684	231.837	368.581	92.3147	1.40107	-196.99	59.8489	393.676	500.251	1130.3	962.447	583.474	544.306	493.346	603.63	77.7397	358.509	388.885	863.687	405.328	38.0778	805.15	80.1993	982.863	485.1	1291.35	640.668	315.181	221.625	-501.986	466.356	176.962	-311.975	653.714	-164.08	479.888	476.969	584.961	915.238
30.9971	314.085	672.846	16510.3	1021.54	915.872	463.113	181.221	54.1112	684.457	344.293	-164.179	1154.45	580.402	229.853	-323.694	280.055	511.549	364.727	520.749	1227.48	845.73	418.351	900.446	470.547	419.062	236.957	195.391	121.112	1362.24	797.342	75.5854	990.515	412.299	1033.66	347.276	1253.59	1023.04	368.083	322.359	386.385	205.671	551.066	804.937	833.578	473.358	651.447	436.077	652.051	805.137
32.0093	696.634	754.962	19331.2	1077.85	1081.85	574.376	442.415	523.697	917.224	613.307	284.112	950.035	874.866	533.993	44.0949	721.842	708.775	790.52	1021.61	1481.13	1225.35	685.968	982.761	904.451	1230.68	375.451	337.164	52.3805	928.547	794.657	-49.2006	1227.94	526.943	1163.27	749.073	1165.03	1028.96	431.849	449.478	431.926	1043.77	807.971	606.974	985.79	599.422	828.595	664.889	1013.34	926.185
32.9948	794.909	1172.83	22783.7	1954.23	1412.99	1115.7	765.133	1162.73	1128.35	876.752	811.009	1974.48	836.71	838.882	605.237	1254.47	1342.97	922.509	1216.1	1832.94	1162.29	1231.12	867.183	997.399	1409.54	645.635	557.692	285.856	881.088	1385.76	489.631	1537.19	745.192	1548.26	769.747	1467.88	1647.02	708.131	590.959	760.408	1252.05	1165.1	664.974	1125.7	860.056	1128	1195.09	1199.55	1363.34
33.9957	1298.8	1499.13	25657.1	1884.67	1706.58	1380.44	1095.34	1487.96	1578.31	1229.81	1162.6	2310.62	2097.63	1220.9	849.376	2162.9	1383.47	1609.99	1553.24	2305.58	2436.02	1653.73	2107.17	1562.18	919.976	819.376	508.413	-210.287	1992.22	1483.6	764.538	1838.95	999.674	1939.74	1508.46	1461.08	1632.85	947.694	1147.32	1416.51	1173.91	1578.22	885.184	1445.94	792.076	1461.89	1037.26	1591.83	1646.84
34.9971	1510.39	1877.78	29880.2	3525.47	2190.61	2072.92	1636.69	1949.9	1995.62	1571.77	1518.83	2693.79	1845.94	1575.87	1210.11	2213.19	1777.32	1995.25	1766.94	2582.09	2207.67	2127.05	1778.9	1895.46	1311.11	1115.52	987.703	1143.4	2672.25	2076.97	1329.24	2299.05	1463.69	2320.34	1491.15	1680.63	2580.04	1196.64	1500.04	495.205	1432.46	1898.82	1294.42	1568.95	1964.67	1819.84	1655	1744.74	1844.61
36.0044	2130.4	2426.1	33163.4	3927.9	2440.98	2437.08	2044.46	2642.39	2589.52	1871.4	1992.58	3021.7	2397.94	2382.35	1749.91	3578.98	2315.93	2557.07	2409.1	3054.55	3031.81	2885.88	2637.49	2549.21	2883.02	1411.74	1248.4	747.96	2362.76	2552.45	1049.47	2802.64	1691.53	3005.65	2058.94	1899.44	2863.68	1603.11	1750.03	1749.16	2571.31	2411.81	1711.63	2266.67	1955.22	2267.19	1917.52	2133.66	2415.8
37.0017	2463.82	2824.28	35607.3	4992.46	2814.22	2937.03	2535.17	3115.08	3122.19	2417.61	2517.98	4301.01	3099.66	3143.09	2101.68	4431.42	2499.28	3293.49	2645.83	3598.71	3587.79	3178.06	3095.34	2796.63	2009.07	1767.37	1627.88	1236.49	3630.49	2970.56	1751.78	3227.76	2024.81	3421.2	2524.06	2494	3571.88	1944.81	2414.72	1819.93	2671.88	2816.6	2243.51	2586.41	2769.49	2706.5	2520.76	2390.35	3062.92
37.9989	3285.37	3317.87	36421.5	6200.24	3521.76	3734.34	3168.03	3746.09	3658.04	2798.47	3065.65	4531.21	3943.1	3836.98	2686.88	5607.61	3487.77	3689.5	3238.26	4299.33	4059.9	3698.05	3965.33	3373.31	2209.1	2077.16	2169.84	1735.89	3814.05	3997.53	1939.74	3798.54	2679.61	3684.75	3305.07	2725.66	3688.94	2244.01	2773.83	2549.21	2501.06	3697.89	2358.09	3157.91	3364.76	3143.22	2717.26	3289.64	3405.9
38.9994	3643.45	3934.99	37322.8	7319.55	4014.03	4610.3	3831.27	4467.89	4395.23	3189.57	3689.18	5260.4	4577.63	4824.31	3442.94	6672.19	3833.77	4694.71	3477.45	5137.49	5150.27	4435.41	4390.84	4074.14	2673.27	2600.26	2551.5	2232.35	4375.37	4814.13	2642.27	4268.78	2921.37	4301.98	3718.25	3315.79	4821.41	2921.97	3193.73	2863.87	4140.98	4173.13	3643.16	3455.78	3565.69	3695.46	3334.07	3449.02	4141.45
39.9999	4430.7	4523.4	35522.1	8140.93	4632.46	5481.89	4388.96	5291.12	5088	3790.76	4572.05	5902.33	5443.71	5659.85	3691.39	8232.83	4230.93	5295.28	4283.3	5846.25	5364.51	5157.97	4700.32	4773.88	2815.44	3149.25	3193.56	2258.82	5086.52	5729.48	3108.22	4990.03	3644.56	4861.15	4480.22	3697.1	4950.33	3452.63	4140.38	3928.77	4651.91	5002.52	3209.04	4335.11	4299.04	4388.11	4065.06	3938.57	4832.7
40.996	5153.27	5408.21	35743.9	10554.1	5813.29	6760.71	5195.38	6375.07	6153.67	4265.24	5290.3	6861.41	5926.51	6965.89	4649.64	8974.3	5822.71	6853.32	5028.04	6832.76	6931.41	6437.16	6920.2	5665.81	3842.48	3660.35	4502.14	4159.85	5894.6	6981.93	4003.42	5449.91	4683.07	5984.28	5062.44	4744.71	6334.06	3850.65	4637.49	3927.88	4954.59	6224.63	4336.11	5141.1	5042.78	5053.28	3918.24	4605.7	5440.77
42.0015	5973.86	6108.99	30779.7	12406	6364.39	7569.92	5992.8	6912.76	6970.79	4685.04	6063.17	7565.28	6884.54	7474.45	5956.42	11086.1	5827.9	7801.8	5330.25	7534.23	7475.86	6675.5	6917.09	6589.49	4672.61	4433.09	4701.78	4688.08	7067.83	7591.41	4889.18	6152.64	5202.74	5888.48	5817.81	5092.15	7262.55	5090.92	5519.3	4262.02	5696.47	6904.17	4747.67	5582.53	5679.18	5598.52	4815.59	5042.37	6314.79
43.0004	7069.02	6994.41	26422.2	13695	7425.06	9062.04	6849.13	8199.63	7796.21	5777.97	6976.02	8728.48	8404.56	9149.18	6251.72	12193.3	7273.45	8535.56	6068.54	8372.53	8491.17	7520.35	7651.11	7166.83	4867.07	5013.5	5668.96	5235.6	6916.11	9068.01	5729.47	7105.88	5752.37	7092.78	6199.56	6093.88	7142.63	5594.29	6745.12	5861.73	6309.05	8140.48	5745.67	6624.16	6607.23	6704.44	5429.9	5952.51	6756.13
43.999	8118.55	7829.27	20339	15145.6	8332.59	10124.4	7650.67	9204.57	9056.41	6139.27	7964.39	10120.6	9195.78	10903	7465.91	14908.1	8126.47	10262.7	7496.18	9907.89	9682.82	9483	9195.76	8405.58	5837.49	5730.53	6393.13	5093.33	7331.65	9671.81	5735.13	7907.8	6802.04	8130.67	7295.58	6980.07	8526.86	6011.29	7553.61	7262.45	7359.51	9266.46	6454.49	7868.46	7661.44	7334.88	6005.35	6894.1	8293.59
45	8931	9049.88	15233.4	18187.4	9497.66	11592.5	8896.12	10328	10245	7076.98	9233.93	10465.5	9373.57	11868	8361.53	16316.6	8880.67	11420.9	7915.94	10654.7	11186.1	10026	10823.1	9798.14	7131.41	6814.7	7228.1	6702.98	9959.79	10910.1	7381.41	8849.92	7915.3	8767.74	8324.97	7665.48	10750.8	7163.91	8895.69	7483.78	7277.16	10652.9	7169.19	8678.22	8411.51	8361.47	6515.84	6702.78	9226.01
46.0015	10181.1	9966.93	9390.98	21591.8	10589.5	12536.9	9661.84	11110.3	10541.6	7824.64	9734.52	12516.5	11536.6	13062	8832.63	17327.6	10270.5	12628.4	8731.97	11588	12693	10482.8	10544.1	10019.1	7291.71	7451.97	7862.95	8698.4	8448.26	11526.8	7742.42	9591.3	7475.75	9589.56	8474.12	8404.91	9701.63	7776.07	9753.45	6936.59	9051.09	11411	7327.55	9139.94	8606.6	9247.33	7414.05	8606.44	9583.01
46.9998	10823.2	10877.8	6516.81	23328.4	11434.9	14281.5	10802.9	12070.8	12209.8	8176.21	10565.1	12770.4	11157.5	14366.7	9821.12	20816.7	10669.4	14553.9	9516.61	12341.7	13341.3	11460.7	11740.5	11526	7918.72	8336.93	8557.86	7879.83	11737.6	12949.7	8572.25	10452.6	9679.2	10144.8	8948.52	8999.45	11531.4	8294.85	10875.3	8974.99	8246.99	12952.3	8142.21	10763.7	10209.1	9900.18	8157.9	8373.88	10466.9
48.0012	11170	11705.1	4943.89	25606.1	11640.3	14768.6	11283.6	12657.1	12367.9	8553.53	11033.2	13478	13068	15166.5	10287.9	22255.1	11701.9	15426.5	10636.5	13133.4	15392.7	12595.4	12232.3	11959.7	8887.32	8870.6	8827.7	8263.82	10513.6	12702.4	9174.62	11164.3	9268.88	11094.9	9906.83	9746.56	13048.9	9328.65	11970.2	10178	10045.5	14050.7	7603.79	10847.5	10302.8	10833.9	8966.65	9532.5	11260.4
48.9968	11754.4	11909.7	4192.46	28850	11996.8	15599.1	11841.4	12662.8	12615.8	8835.96	10775.4	14337.8	12876	15972.5	10574	24788.3	12917.8	16384.6	10742.1	13080.8	15124.6	11428.2	12372.8	12670.8	9419.27	9225	9059.33	8181.89	10681.7	12933.6	9151	11972.3	9714.24	11118.7	9182.55	9349.25	13436.8	9805.09	12540.3	10262.4	10096.7	15748	8997.43	12145.9	11136.2	11515.4	9279.66	8988.46	11302.1
50.0003	10937.6	11728.1	4035.56	29819.8	10784	15260.4	11858.3	12079.3	11975.6	8298.77	10032	11666.4	13860.2	16385.5	9575.97	27864.7	12376.4	17723.9	11372	13091	16760.3	12047.9	12233.4	12925	7826.12	9225.82	8855.68	6390.57	11005.9	10925.1	8128.07	11545.4	8575.35	11094.3	8529.18	9133.97	12906.3	9647.45	13179.7	12186.2	10648.5	15448.7	8519.42	12522.6	9430.8	11716.7	9321.31	9421.65	11111
50.9988	11300.4	11736.7	3578.75	37030.2	10426.7	17432.3	12073.1	12196.7	11677.9	7969.71	10207.7	14485.4	13324.5	16068.4	9146.7	28819.5	12726.1	19049.5	11385.9	12363.2	16439.2	12099.9	12178.3	13113.5	8554.23	9057.72	8482.58	9395.11	11542.8	11772.1	9066.64	11773.7	8987.62	11113.5	9008.32	8398.39	12796.5	10435.8	14695.4	10139.6	12248.2	17901.9	8200.2	12978.2	11071.7	12173	10073	8991.92	10532.5
51.9953	11292.8	11957.5	2180.5	37982.1	9510.99	17990.4	12417.7	11910.8	10910	8237.25	10038.5	14835.1	13420.1	15709.4	9051.88	35225.3	12978.1	22739.4	12323	13285	18063	11359.6	11237.5	14081.8	8546.18	9265.94	8160.14	6092.08	11851.4	9689.96	7346.23	11742.9	8295.89	11420.9	7981.07	7889.1	13521.4	11543.6	15917.8	13896.1	12589.9	18967	8774.41	13427.7	10704.9	12730.4	10768.4	8348.03	10395.1
53.0006	10509.9	11782.2	1729.71	42085.3	10326.3	19713.2	13339	11559.9	10653.1	7607.07	10436.9	15841.5	13495.7	16573.6	8221.36	38716.3	15411.8	23134.7	12299.2	13547.2	18490.1	13250.2	13454.6	15328.3	7436.75	8459.24	7948.54	6307	13454	10030.3	8378.26	12088.2	7827.32	12411.7	9038.67	7309.01	15015	11012	17915.4	14512.6	10369.1	22342.9	8285.72	15159	11756.3	14146.6	10886.4	8815.96	11817.8
53.9978	12676.5	14205.4	3078.68	50111.9	11473.7	22840.4	15620.8	13418.9	12043.9	8051.81	11618.2	19154.2	16030.7	16797	9654.78	42262.9	19550.5	27108.9	14974.6	16760.1	21523.5	15897.6	15436.9	18601.6	8073.67	9090.59	8990.6	9217.94	14890.3	10249.5	7903.11	14217.7	8487.47	14447.3	9162.78	8364.97	18169.4	14376.3	21673.7	15603.6	14310.2	27285.6	10653.3	17372.1	13391.6	17067	13018.4	9937.31	13528.6
55.0007	15101.2	14649.4	884.806	46320.5	12362.9	27946.9	18378.3	15688	13878.5	9502.17	14127.3	21927.1	19884.7	19461.7	10499.3	46854.3	21718.7	28833.8	18183.9	19594.1	22741.3	17704.4	18967.1	22971.2	10501.3	8746.86	9800.92	6782.56	17828.4	12546.4	8713.36	17121.5	9454.55	16882.4	11539.9	9073.78	21171.8	15989.2	26043	22793	18555.6	34115.5	13479	21262.7	15703.9	19787	16291.6	11985.9	14633.7
56	19401.6	18636.8	1591.05	51279.1	15818.7	33395.2	23738.4	20005.7	17687	12624.3	18011.5	25936.6	25416.8	21414.3	12566.2	43650.1	27593.1	28372.9	21887.6	25025	25512.7	19960.2	24512.1	29286.9	11719.5	11116.5	12481.3	12868.6	22284.4	16073.6	12646.5	21783.9	11791.3	21028.7	15577.4	10992.5	26046.1	20032.8	32252	25176.4	20690.5	41619.6	15906.1	26531	18674.1	25419.6	21329.5	14971.6	18257.1
56.997	24002.7	22627	421.2	43530	18000.4	38041.6	28990	25385.4	22717.9	14875	22563.4	31503.5	30618.9	23839.8	14207.8	42832.5	30964.7	29547.2	26248.5	28960.7	25543.7	24250.6	30444.8	34575.7	13220.5	13958.3	16023	14369	27409.4	17535.7	15449.5	27354.3	14373.8	25290.5	19090.2	14518.3	32152	26461.4	37729.8	32440.4	28444.7	47042.5	21558.8	31867.1	22059	29893.3	25566.8	18675.3	20554.2
57.9989	29133.9	26052.5	-2427.33	31729.3	20603.3	40769.8	34121.7	31590.9	27294.8	17339.3	28208.6	32649	34455.2	25898.4	16229.5	37722.3	33661.7	26032.2	30035.3	31186.3	21290.3	29533.6	34075.3	39880.8	17373.2	17442.6	18892.6	17535.6	30462.3	20190.7	19361.2	33787.1	18509.2	30803.2	23877.6	17768.2	38160.8	31034.3	42299.4	40720.4	33684.6	50999.1	27602.9	36501.9	28104.8	34063.3	31741.1	22477.2	22335.9
59.0005	34605.3	27519.1	-3688.17	23450.6	25510	42675.9	38192	36929.2	31557.3	21658	32872	33807	42935.9	30209.5	17998.6	28394.6	36129.8	20690.5	32318.9	34242.5	20087.6	25040.2	38016.2	41690.3	17993.1	20743.5	24130.5	24664.2	36379.3	25384.5	24270	37945.3	20484.6	31578.2	28074.6	21266.5	37411.4	36431.2	42414.7	41678.1	35512.3	54076.1	31193	39373.6	27155.8	34497.9	33950.8	25802.1	25345.4
59.9981	42538	32424.1	-3964.32	14741.4	34732.9	42008.8	45445.8	45161.9	38741.3	24465.9	40914.2	33972.7	44783.4	36983.7	22678.5	19304.1	41376.1	15604.9	34100.3	37339.5	17234	31840.2	45203.6	46459.2	26951.4	27204.5	34551.7	34957.7	38814.9	30688.1	33707.7	44684.6	26893.5	36287.1	35721.9	26940.6	49072.3	42744.9	42014.3	47533.6	40604.6	54361.3	38612.6	41165	31289.3	36606.5	37765	29676.6	30388.2
60.9992	48751.7	34440.9	-6427.75	2689.36	39159.9	38608.8	44671.7	49975.3	41970.6	27193	42788.8	28913.3	49372.2	38029.3	25330.7	9947.26	35783.8	10727.5	32228.2	32506.7	10387.3	27322	46391.2	44428.9	31072.5	31119.3	40688.8	42312.4	40271.6	35924	38579.1	46664	32492.5	35126.8	38261.4	29903.6	43973	47724	37159.1	48742.6	42990.2	46328.4	44244.9	37106	29838.6	32164	34296.9	30044.3	31881
62.0013	48071.6	31914.5	-8048.4	-5127.35	43110.4	28839.3	42582.8	48467.3	40856.5	27045.7	41202.4	24343.2	42348.4	42450.9	26826.6	4037.58	26485.3	5034.17	27944.8	26530.1	6650.27	24710.1	38014.6	35471.8	36816	32958.3	45014.2	47844.1	35770.1	39111.2	41545.1	41841.1	33003.9	31267.4	35781.8	31176.4	44831.3	46184.6	28559.5	48423.1	45693.6	34996.4	41995.5	29493.3	25430.7	26356.1	30493.8	29828.3	34896.6
62.9987	45900.3	28084.8	-7986.09	-6898.57	45916.3	16774.2	33252.5	43410.2	35861.9	24284	36059.8	15243.6	36785.1	39403.4	26968.9	-2717.57	20241.3	272.334	20342	19252.6	1228.23	18821.2	32684.3	25621.9	38301.4	31800.5	45331	53758	31292.2	39768.1	41081.6	34596.3	34143.6	23457.9	31516.2	28431	34612.5	41708.8	16788.8	36475.4	33633.4	20927	39280.1	19466.7	19173.4	17191.8	21447.9	24258.4	31395.7
64.0005	35591.3	22024.5	-9275.08	-5931.3	39712.4	6782.64	20852.1	31168.6	25417.8	17832.5	25714.8	5380.1	24543.8	29276.3	23298.2	-7596.48	12345.3	-3127.64	11948.1	9565.12	519.126	14511.8	23171.6	14436.8	37547.6	26309.6	41152.7	53798.5	20953.2	37518.4	33174.4	23363.5	24594.9	16000.2	24750.9	22684	26463.6	32642.9	5736.03	20151.4	22091.2	9152.36	31582.1	8948.92	9008.78	9242.54	12236.1	17283.8	26116.8
64.9985	22223.3	11664.4	-10680.2	-10090.1	29537.5	-2083.68	10656	16686.4	16966.8	11944.7	14909	285.824	12239.1	23150	18054	-6996.6	1878.08	-4540.2	4930.33	4563.78	-2156.98	5690.7	11571.4	3267.12	30367.6	18286.4	30235.5	42819.8	8035.12	28811.3	27523.5	10212.2	20104	6001.42	13221.5	14995.5	13008.9	19786.6	-2219.83	9250.69	14356.7	-2970.96	16418.2	-567.232	2416.22	1027.81	3012.83	9669.18	18274.8
65.9969	10625	5089.9	-12149.1	-15175.4	17310	-8551.64	-509.938	5925.39	7691.39	5313.22	5763.38	-5857.4	6057.97	11619.2	11673.6	-5726.07	-2332.03	-4856.99	643.057	178.159	-4049.36	259.821	2882.85	-1839.5	19083	10210.2	18448.3	23812.5	94.1501	15690.1	10784.5	2737.55	11344	-113.932	5698.81	7814.21	-1232.15	7169.18	-6468.19	7019.51	5779.15	-7917.19	9523.37	-4675.55	-1118.6	-3834.77	-614.793	4323.17	8148.4
66.999	1556.98	56.943	-12492.5	-9625.31	8980.84	-9296.25	-3828.34	-2938.02	1189.07	911.65	-1595.65	-5091.51	-2248.1	3293.84	5367.11	-10345.2	-4216.03	-6223.97	-4659.07	-2631.54	-6493	-2769.69	-1674.86	-7471.14	14200.5	4544.62	9652.34	20849.3	1427.44	8193.31	10130.1	-4491.95	3884.07	-3931	-2633.76	2541.85	-4815.83	296.565	-7860.82	-6885.68	-4533.61	-11888	-2557.67	-8529.48	-4832.67	-5062.25	-6141.8	-387.344	2404.36
67.9991	-6709.71	-3441.35	-13858.7	-13878.1	-831.48	-9375.7	-7130.86	-7520	-1472.85	-2437.54	-4533.68	-9341.45	-8211.81	-3215.49	779.173	-10576.1	-4427.75	-7632.74	-4999.22	-3854.12	-7681.14	-4598.92	-5292.98	-7570.56	4314.76	91.9284	120.019	5278.85	-8729.7	939.032	-913.347	-6695.27	1580.66	-6031.56	-5377.5	-2577.74	-7454.76	-5614.57	-9263.89	-7400.83	-6937.44	-8715.2	-1773.92	-8644.67	-5593.6	-6718.4	-7675.58	-5524.55	-507.075
69.0002	-9511.11	-5413.86	-14158.1	-14963.1	-6797.59	-10466.3	-8933.81	-9587.34	-4896.68	-3669.84	-6593.26	-8085.24	-9762.27	-6501.79	-2654.05	-11800.5	-7468.11	-8237.48	-5789.89	-5816.8	-6344.97	-5330.49	-8261.8	-11094.9	433.336	-2983.28	-3147.48	-1434.24	-9497.07	-5569.82	-6966.47	-7060.43	-4998.6	-5835.62	-6877.63	-4479.05	-8282.21	-9186.35	-8942.3	-7438.7	-3009.94	-12953.1	-7180.61	-9498.07	-8071.54	-6710.6	-7556.76	-4679.64	-5614.08
69.9977	-11179.5	-7004.19	-16038.6	-19013.5	-9594.25	-12966.5	-10423.1	-11764	-7739.06	-5546.15	-9347.26	-10251.9	-12174.7	-9104.59	-5120.52	-11081.6	-8325.49	-8484.26	-7218.73	-6993.01	-7710.55	-7613.43	-9180.09	-12072.5	-4512.41	-4880.49	-7446.73	-12796.5	-7721.64	-11821.6	-7631.23	-9147.88	-6599.46	-7979.66	-9920.47	-7282.29	-10934.1	-10416	-11384.2	-6100.09	-10670.4	-15361.8	-9342.78	-11178.3	-9298.07	-8438.11	-8614.74	-5605.08	-7464.59
70.9998	-11869.6	-7307.08	-15649.7	-13537.2	-9117.68	-12043.5	-10778.8	-12393.3	-8046.12	-7247.58	-9655.3	-12056.9	-11202	-10948	-5818.48	-16219.8	-9354.03	-9102.84	-7812.64	-8425.76	-8835.77	-7350.27	-10906.7	-11831.4	-5654.54	-5395.84	-8403.59	-3634.81	-4875.36	-11035.3	-8461.96	-9620.07	-5571.09	-8548.31	-9514.91	-7494.62	-10266.4	-9368.16	-11086.7	-15272.5	-10700.9	-14702	-9677.6	-11207.4	-9839.98	-9201.97	-10272.7	-6649.95	-6944.93
71.9955	-12590	-8475.09	-17242.1	-19886.6	-10685.1	-14809.2	-11433.7	-14619.7	-11017.2	-7564.86	-10931.5	-13374.1	-14850.1	-14276.7	-7463.74	-13575.2	-8573.42	-10219.7	-11536.3	-10313.1	-11402.8	-12197.5	-14198.7	-13191.5	-4921.8	-6494.32	-10065.8	-15853.8	-10861	-14511.3	-7163.48	-11687.9	-7453.64	-11600.4	-11383.2	-9175.64	-13164.9	-11058.5	-12629.6	-8526.75	-13765.1	-16072.5	-10093.7	-12703.4	-8692.53	-11462.9	-9374.62	-8811.85	-9317.84
73	-14956.5	-10494.2	-16873	-15345.2	-12298.6	-12884.6	-13577.5	-14424.6	-12426.8	-9542.83	-11833.9	-12906.1	-12796	-12298	-8835.11	-17798.8	-10866	-10578.9	-10125.2	-10383.5	-10853.8	-7526.68	-11973.4	-14178	-10344.2	-8350.88	-10014.1	-7303	-10583.7	-11871.9	-11146.3	-12014.7	-8766.35	-10071	-9374.93	-9204.6	-15286.1	-12730.7	-12387.4	-16693.9	-11106.1	-15917.4	-11626.1	-13211.4	-9995.94	-10637.7	-11144.3	-9098.42	-10741.2
74.0027	-15672.2	-10291.6	-18085.8	-18037.3	-13514.9	-14724	-13264.9	-15888.3	-13613.9	-9634.67	-13113.3	-14190.1	-15315.9	-15107.9	-9020.89	-16830	-11681.9	-11023.3	-13299.7	-11990.4	-10748.4	-10607.4	-14905.2	-14991.7	-10527.9	-8520.24	-11765.6	-13248.5	-11082.9	-15226.2	-8671.64	-13022.9	-10346.6	-11012.3	-11999.6	-10592.1	-12739	-12713.3	-13660.5	-13518.6	-11357.9	-16400.7	-9688.99	-14094.1	-11482.3	-11381	-11740.1	-9535.31	-11397.6
74.9969	-14966.3	-9622.8	-16617.9	-17980.8	-15130.2	-15073.3	-14346.2	-15653.8	-14633	-10216.5	-14296.9	-14783.7	-16221.1	-17005.4	-10573.8	-16743.5	-12115.1	-10503.9	-11034.4	-11516.8	-11358.2	-11115.2	-13724.3	-14473.8	-8899.32	-9062.3	-11622.4	-14111.7	-10588.4	-16259.9	-12619.5	-13592.2	-9729.41	-11872.2	-12783.8	-10105.5	-16068.9	-11835.2	-13565.5	-14566.2	-12215.4	-17662.1	-14650.5	-13541.1	-11115.1	-11980.2	-13126.5	-10266.6	-11921
76.0024	-14755.1	-12104.9	-16200.5	-19247.9	-14935.7	-15358	-14250.3	-15131.4	-12433.4	-9138.73	-13153.5	-11555.7	-13504.1	-13034.2	-10405.9	-14568.2	-11379	-8843.91	-10648.9	-10930.4	-10909.6	-11303.8	-15781.4	-14912.9	-11383.6	-9735.32	-13028.6	-17053.9	-14406.3	-17475.7	-13551	-12442.9	-7961.33	-11006.9	-12434.2	-10433	-15489.5	-14848.1	-11989.3	-9709.68	-7820.14	-17364.5	-10243.2	-12227.5	-9249.99	-10889.4	-10641	-9540.08	-13787.4
76.998	-15950.6	-10121.4	-14286.7	-13843.8	-13415.9	-13222.1	-13874.7	-14526.4	-13415.9	-9691.95	-12713.7	-12310.1	-15823.8	-13629.2	-9622.83	-16681.1	-9994.25	-9189.77	-10565.5	-10614.3	-10053.8	-7987.63	-13895.7	-13553.5	-10178.9	-8447.97	-10968.9	-9716.15	-7635.11	-14715.7	-11189	-11483	-10096.8	-9671.39	-11422.9	-9449.22	-10843.8	-13417.3	-11773.3	-15841	-13156.1	-15331.5	-11286.9	-12387.7	-10491	-10695.2	-11071	-9075.8	-10070.8
77.9988	-12983.3	-9685.87	-14009	-13740.1	-12360.5	-11035.9	-11661.9	-13450.2	-12026.4	-8641.05	-11368.9	-12036.1	-13211.7	-13242	-9594.16	-14211.7	-8988.3	-9019.62	-9456.49	-8545.34	-8637.8	-7695.02	-10565.3	-11093	-10165	-8506.62	-11434.8	-11186.5	-9542.36	-11474.4	-9262.61	-10970.9	-9142.83	-8160.93	-9556	-8658.47	-12182.1	-9931.45	-9665.23	-14559	-10323.9	-12440.1	-11466.3	-11121.7	-9958.02	-9100.83	-10273.8	-9118.38	-10270.1
78.9988	-11808.3	-9027.59	-12091.8	-14270.6	-10793.5	-10875.4	-10819.1	-11965.7	-9097.66	-8247.75	-10476.6	-9060.78	-13232.3	-13265.8	-6765.69	-11780.2	-5591.03	-7273.06	-10173.8	-7658.22	-8074.97	-7066.59	-10927.6	-11644.9	-7381.28	-6163.12	-11081.1	-14061.6	-12394.2	-12859.7	-7197.66	-8433.59	-5217.72	-8357.41	-8668.25	-8748.56	-11396	-10049.5	-10859.3	-10674.1	-9204.5	-12089.8	-9131.91	-10481.1	-6569.53	-8435.91	-9273.34	-7008.72	-8800.81
79.998	-12862.2	-6292.48	-11458	-13869.1	-11227.3	-10718.3	-10073.2	-11542.7	-10741.6	-6889.36	-10242.8	-9416.29	-11098	-12449.9	-9082.96	-10848	-6922.8	-6372.61	-7501.2	-6821.37	-7020.91	-7404.4	-11775.7	-10453.5	-10116.6	-6678.66	-8158.69	-12908.3	-7042.49	-12715.6	-9015.38	-8705.41	-8785.1	-6219.45	-10050.8	-6778.34	-8531.71	-9176.35	-7782.77	-7286.84	-7738.61	-11976.8	-9626.34	-9141.39	-9367.97	-7293.91	-8262.24	-6639.69	-9357
81.0001	-10480.8	-8637.47	-11021.6	-9571.26	-9895.58	-7549.44	-9231.32	-10566.7	-7822.68	-7371.03	-9400.34	-8799.35	-9235.09	-8428.82	-6790.69	-12768.1	-7768.61	-7284.53	-8071.6	-6393.27	-6998.16	-5095.96	-8436.21	-9517.41	-9853.61	-7175.54	-8235.69	-6170.46	-2807.64	-9022.01	-8647.64	-7462.37	-5329.35	-5645.5	-7727.57	-7693.58	-10423.8	-10273.2	-7320.95	-13643	-6981.6	-9490.06	-8261.45	-8916.23	-7058.88	-6364.15	-8732.15	-7003.12	-7960.39
81.9989	-10903.2	-6786.28	-10961.1	-13220.2	-10159.4	-8496.27	-10774.5	-9258.97	-9054.72	-6645.71	-8224.26	-6945.6	-11116.7	-10156.7	-7127.38	-10089.5	-8527.75	-6716.23	-6858.4	-7528.83	-9088.86	-7195.53	-10201.5	-10917.8	-7858.13	-5911.96	-9000.59	-11423.5	-2337.52	-10547	-10889.5	-6187.6	-7248.31	-5346.22	-7161.92	-6677.15	-7325.06	-8081.84	-6707.25	-9006.26	-7249.18	-10231	-7788.27	-8554.5	-6459.33	-6112.73	-7686.02	-5483.22	-8043.48
82.9994	-8547.82	-6951.62	-11302	-10915.9	-8931.04	-8503.6	-8473.27	-10873.1	-8592.52	-7298.22	-9476.3	-9313.63	-9136.06	-10063.8	-7588.08	-12310.5	-6385.96	-8139.93	-8849.89	-7058.56	-6908.82	-5619.34	-7975.08	-7827.06	-8530.24	-6873.03	-8077.24	-8979.7	-5523.42	-9877.1	-4594.35	-7828.52	-6519.8	-6597.23	-8567.59	-7382	-10841	-8956.09	-8110.98	-10396.1	-9027.84	-10188.1	-7507.9	-8326.4	-7434.41	-6692.87	-8452.81	-6208.7	-7960.83
84.0017	-10338.5	-7719.12	-11575.2	-14158.4	-10510.7	-11029.6	-9499.99	-10210.7	-8386.93	-6717.58	-9013.17	-9010.96	-10470.3	-8686.33	-6573.42	-10492.7	-6361.22	-8448	-7803.49	-7883.12	-8947.45	-9052.42	-9565.62	-9434.33	-9504.51	-6633.62	-8802.53	-12928.9	-10996.3	-12184.3	-10300.2	-7119.07	-6060.6	-7478.36	-7470.91	-7270.09	-7869.03	-7677	-8345.08	-6966.2	-6328.23	-12593	-8635.45	-8570.04	-6763.88	-6621.9	-7458.72	-5846.25	-8049.98
85.0018	-10994.6	-6993.71	-11833.5	-11020.3	-10401.5	-8701.98	-9638.36	-10717.5	-8712.82	-8381.51	-9217.4	-10231.2	-10770	-12104.3	-8260.96	-12791.2	-10332	-9013.32	-8857.75	-9895.96	-8869.4	-5004.82	-10191.1	-9255.83	-9025.35	-6818.42	-8810.41	-7812.69	-4893.8	-9019.45	-7823.82	-8436.6	-6985.65	-7189.76	-8290.77	-7214.16	-9819.96	-6950.94	-7496.1	-13083	-8428.73	-11057.3	-9393.79	-8755.35	-7587	-7245.72	-8358.58	-7095.11	-8363.7
86.0029	-11701.7	-9356.91	-12950.4	-13730.6	-10860.3	-10772.4	-10508.6	-10303	-10122.2	-7759.26	-9744.76	-10810	-8756.04	-9336.9	-7559.35	-12679.4	-8709.31	-10460.9	-7671.82	-9976.66	-11278	-6488.75	-11921.5	-9984.94	-12614.1	-7581.92	-10358.6	-10629.5	-12425.3	-10438.2	-11854.6	-8676.75	-7292.99	-7001.21	-9890.23	-7134.63	-12554.9	-9926.31	-9310.58	-10742.5	-8194.43	-12265.2	-7964.81	-8288.92	-7104.04	-7295.7	-8066.67	-7512.72	-9787.68
86.997	-11894.7	-9834.47	-13290.4	-14957.3	-12124.6	-12041.1	-10647.9	-11795.5	-9729.88	-7368.64	-10502.1	-11439.3	-13224.4	-12878.4	-8761.2	-13483	-11106.8	-10465.2	-9314.05	-11827.2	-9711.87	-12487.4	-8906.46	-10444.7	-8845.51	-7414.89	-9651.73	-11870.3	-12320.1	-12076.3	-9751.95	-10927	-8205.05	-10732.1	-8382.97	-8302.59	-11218.4	-9214	-11242.1	-11319.7	-8856.26	-14313.4	-8715.56	-9904.51	-9211.64	-9260.99	-8604.59	-9038.71	-9005.93
88.001	-13071.2	-9735.73	-13183.7	-14990.1	-12115.8	-12188.5	-11590.1	-12463.8	-11374.9	-8617.7	-10496.8	-12203.9	-12240.5	-14240.5	-8791.42	-13533.1	-11500.1	-11253.3	-9554.15	-11947.2	-10118.6	-9556.95	-11697.7	-11853.9	-10388.3	-7422.33	-10444.1	-12011.3	-10093.8	-11863.3	-8998.84	-11273.7	-8730.53	-10437.2	-8686.55	-8376.92	-14101.3	-8999.21	-11512.6	-10468.4	-11568.9	-14164.2	-11736.9	-9696.39	-9561.56	-9896.34	-8007.41	-8552.43	-10992.2
88.9991	-14804.8	-12637.4	-13777	-17444.2	-12702.1	-14168.9	-12646.2	-13666.7	-12446.8	-8916.09	-11920.8	-13793.2	-14387.1	-13067.8	-9826.32	-13202.4	-12385.4	-11233.4	-11255.5	-12940.8	-11727.4	-11579.7	-13404.1	-11843.2	-10950.7	-9010.99	-11585	-15900.6	-13234.2	-13912.7	-10091.7	-12972.8	-9667.49	-11718.8	-10535.8	-8409.85	-13380.1	-12316.2	-11993.3	-10507.7	-14061.5	-15764.8	-10437.9	-11424.4	-9145.84	-10933.2	-9258.87	-9251.98	-10559.7
90.0006	-16699.6	-12029.6	-14245.5	-16017.3	-13376.6	-13755	-12488.3	-15154.9	-13033.6	-9087.39	-12815.8	-15596.6	-14338.2	-14964.7	-10022.6	-15048.9	-12390.9	-11883	-11328.9	-13111.3	-11546.3	-11598.7	-13992.3	-13304.7	-11036	-8763.45	-11763.7	-13322.9	-12592.6	-13618.7	-10007.4	-13548.7	-9701.89	-11514.5	-10070.9	-9977.13	-15123.8	-12318.7	-13468.5	-12401	-13840.9	-15555.9	-11480.8	-11078.4	-10276.5	-10868.7	-8838.01	-9950.51	-13142.2
90.9994	-21353	-13173.4	-14201.2	-14080	-13441.3	-14529.6	-14111.5	-14726.9	-13584.4	-10060.3	-13417.8	-12414.4	-15402.6	-14814	-11251.6	-17457.6	-12940.7	-11510.8	-10531.6	-13407.3	-12003.8	-11174.3	-13908.3	-13567.6	-12012.5	-9234.68	-12481.9	-10298.5	-13210.5	-14646.4	-13456.8	-13290.1	-9734.05	-12093.9	-10647.6	-10340.8	-13207.5	-12364.1	-13027.4	-15484.5	-12013.3	-16162.7	-12322	-12034.1	-10356.6	-11539.1	-9459.61	-10297.1	-11239.1
92.0011	-14735.5	-13572	-13728.7	-17790.1	-14190.1	-13386.2	-13460.7	-15861.4	-13973.8	-9276.37	-13337.6	-12989.8	-15033.2	-15606.2	-11183.5	-13932.2	-13168	-11990	-12118.5	-13231.7	-10426.7	-13537.3	-13384.1	-14004.3	-10937.3	-9589.51	-11757.7	-16836.4	-13457	-13621.2	-10749.6	-13908.7	-11522.6	-12432.4	-10298.6	-10171	-16273	-12983.7	-12597.5	-11909.7	-14167.6	-15890	-11706.6	-11934.2	-12341	-11448.1	-9770.78	-10311.8	-12316.6
93.002	-14893.9	-12866.8	-14703.2	-15491.6	-14385.3	-17661.2	-14042.8	-15712.8	-13727	-10912.5	-14204	-14085.6	-16656.5	-17261	-10822.6	-18121.6	-12915.3	-12171.9	-10794.8	-13066	-11896.4	-9762.59	-14482.9	-13231.5	-9426.73	-8959.9	-12740.5	-11491.8	-14235.7	-14740.6	-12429.5	-13423.8	-9504.62	-11456.9	-11492.8	-10587.5	-13662.1	-12069.9	-13840.7	-15799.9	-11921.9	-16095.4	-13050	-11791.4	-10509.7	-11342.3	-10730.6	-11812.7	-12858.2
94.0001	-17281.9	-14254.7	-14623.2	-16910.6	-14129.4	-14798.1	-13746	-16393.7	-13550.7	-10552.8	-14148.5	-12287	-17814.2	-17721.5	-10253.4	-14842.7	-12732.7	-12409.4	-11656.2	-13531.8	-12280.8	-11499.2	-13486.9	-13817	-13104.4	-9650.11	-12636.5	-13799.2	-12648.8	-13657.7	-10308.7	-12987	-9999.36	-12392.9	-9983.9	-10241.9	-16712.3	-13386.4	-13409.7	-14205.2	-15176.1	-14865.4	-11882.9	-11239	-10035.9	-11735	-10112.9	-10329.5	-11503.6
95.0001	-15792.6	-17246	-13269	-16571.4	-15094.8	-14315.5	-15812.6	-17179.5	-14721	-11141.5	-16007.2	-13041	-15262.8	-15576.7	-11447	-14198.9	-12150.4	-11710.6	-10613.1	-12507.1	-12499.5	-12537.2	-13295	-14766.7	-12947.3	-10684	-11399.6	-14338.1	-13434.9	-13783.7	-12655	-13255.6	-11361.5	-11484.4	-11119.2	-11066.3	-18289.9	-14555.4	-12212.3	-11878.6	-13687.8	-15046.2	-12382.8	-11339.3	-9883.48	-11425.3	-9729.12	-12244.6	-13082.2
[truncated: 35 more columns]
